# Supplementary material for: A nearly complete haplotype-phased genome assembly of nerve plant (Fittonia albivenis) provides insights into leaf color evolution
Source: Hortic Res. 2025 Jun 26;12(9):uhaf154. doi: 10.1093/hr/uhaf154 (PMC12422009; doi:10.1093/hr/uhaf154)
Supplement: Web_Material_uhaf154 [file web_material_uhaf154.zip]

Archive with 2 entries (2 files):
- Supplementary Figs.docx
- Supplementary Tables-jia1-wang4.xlsx
