# Supplementary material for: A nearly complete haplotype-phased genome assembly of nerve plant (Fittonia albivenis) provides insights into leaf color evolution
Source: Hortic Res. 2025 Jun 26;12(9):uhaf154. doi: 10.1093/hr/uhaf154 (PMC12422009; doi:10.1093/hr/uhaf154)
Supplement: Web_Material_uhaf154 [file web_material_uhaf154.zip › Supplementary Tables-jia1-wang4.xlsx]

## Sheet: S1
Supplementary Table 1 Sequencing data summary.
	HiFi	ONT	Iso	Hi-C	WGS
total bases (Gb)	63.709	75.748	9.824	145.834	101.562
total reads (Mb)	4.708	4.281	9.092	972.228	677.486
Max. (bp)	49820	463877	42525	NA	NA
Mean (bp)	13532	17693	1080	150	149.9
N10 (bp)	18224	106465	3155	NA	NA
N50 (bp)	13667	51510	1364	NA	NA
N90 (bp)	10762	9613	563	NA	NA
Min. (bp)	522	1	91	NA	NA
Median (bp)	13060	5396	875	NA	NA
L10	322749	60051	252863	NA	NA
L50	1966061	479005	2308251	NA	NA
L90	4057668	1698939	6623115	NA	NA

## Sheet: S2
Supplementary Table 2 Positions of the 6 gaps.
chromosome	start	end	length
chr05a	56224699	56224799	100
chr06b	6068145	6068245	100
chr06b	7525097	7525197	100
chr06b	30018045	30018145	100
chr10b	41357358	41357458	100
chr12b	36249712	36249812	100

## Sheet: S3
Supplementary Table 3 Transposable element summary in the genome.
Order	Superfamily	Number	Length (bp)	Percent (%)	Mean length (bp)
LTR		1074369	1263284004	60.6117	1175.84
	Copia	117870	134112699	6.43466	1137.8
	Gypsy	663977	935735540	44.8961	1409.29
	unknown	292522	193435765	9.28095	661.269
pararetrovirus		108	11700	0.00056136	108.333
LINE		4870	3542719	0.169978	727.458
	unknown	4870	3542719	0.169978	727.458
DNA		324137	165135722	7.92313	509.463
	DTA	19541	13197560	0.633212	675.378
	DTC	63415	33783650	1.62092	532.739
	DTH	17824	8555623	0.410494	480.006
	DTM	138351	76478231	3.66939	552.784
	DTT	17496	6135232	0.294365	350.665
	Helitron	67510	26985426	1.29475	399.725
TIR	Superfamily	333	371738	0.0178358	1116.33
	Tc1_Mariner	333	371738	0.0178358	1116.33
MITE		32439	8396816	0.402875	258.849
	DTA	8226	2866411	0.137529	348.457
	DTC	671	137775	0.00661037	205.328
	DTH	2664	509067	0.0244248	191.091
	DTM	17276	4137100	0.198496	239.471
	DTT	3602	746463	0.0358149	207.236
Unknown		140785	52518489	2.51981	373.04
Simple_repeat		460497	20461167	0.981716	44.4328
Low_complexity		82152	4267404	0.204748	51.9452
total		2119690	1517989759	72.8324	716.138

## Sheet: S4
Supplementary Table 4 Gene types and their counts.
Gene type	Count
mRNA	56094
rRNA	9479
tRNA	3337
ncRNA	1171

## Sheet: S5
Supplementary Table 5 Gene annotation summary.
Metric	Gene count	Percentage (%)
gene	56094	100
GO	27403	48.85
KEGG_KO	25994	46.34
EC	11398	20.32
KEGG_Pathway	16392	29.22
eggNOG	51013	90.94
COG	54120	96.48
Swiss_Prot	41280	73.59
TrEMBL	54499	97.16
NR	54405	96.99
A.thaliana	49168	87.65
CDD	18653	33.25
Pfam	46007	82.02
SUPERFAMILY	36023	64.22
PIRSF	3804	6.78
Phobius	18942	33.77
Gene3D	38381	68.42
PANTHER	53109	94.68
PRINTS	8286	14.77
Coils	8383	14.94
TIGRFAM	5825	10.38
Interpro	48632	86.7
MobiDBLite	21220	37.83
TMHMM	13165	23.47
SMART	17224	30.71
Unannotated	546	0.97

## Sheet: S6
Supplementary Table 6 BUSCO analysis summary.
	genome	gene
Complete BUSCOs (C)	1600	1582
Complete and single-copy BUSCOs (S)	30	59
Complete and duplicated BUSCOs (D)	1570	1523
Fragmented BUSCOs (F)	6	10
Missing BUSCOs (M)	8	22
Total BUSCO groups searched	1614	1614

## Sheet: S7
Supplementary Table 7 Mapping and coverage summary.
Data set	reads mapped	bases mapped	>=1×	>=5×	>=10×	>=20×
HiFi	0.992	0.9922	0.9992	0.9987	0.9979	0.9622
ONT	0.9033	0.9758	0.9998	0.9993	0.9988	0.9837

## Sheet: S8
Supplementary Table 8 GO enrichment analysis summary for expanded gene families.
GO ID	ONTOLOGY	Description	GeneRatio	BgRatio	pvalue	p.adjust	qvalue	geneID	Count
GO:0010334	MF	sesquiterpene synthase activity	19/924	53/20979	4.11517e-13	1.93824e-10	1.33851e-10	Falb03Ag0047200/Falb05Ag0084700/Falb07Ag0084100/Falb07Ag0084300/Falb09Ag0089100/Falb12Ag0059400/Falb12Ag0059500/Falb13Ag0130100/Falb15Ag0457900/Falb16Ag0048500/Falb16Ag0070500/Falb16Ag0070600/Falb16Ag0070800/Falb16Ag0075300/Falb16Ag0075400/Falb17Ag0035300/Falb17Ag0035400/Falb18Ag0086400/Falb18Ag0167100	19
GO:0051761	BP	sesquiterpene metabolic process	18/1075	49/24760	8.42579e-13	7.69275e-10	6.54995e-10	Falb03Ag0047200/Falb05Ag0084700/Falb07Ag0084100/Falb07Ag0084300/Falb12Ag0059400/Falb12Ag0059500/Falb13Ag0130100/Falb15Ag0457900/Falb16Ag0048500/Falb16Ag0070500/Falb16Ag0070600/Falb16Ag0070800/Falb16Ag0075300/Falb16Ag0075400/Falb17Ag0035300/Falb17Ag0035400/Falb18Ag0086400/Falb18Ag0167100	18
GO:0051762	BP	sesquiterpene biosynthetic process	18/1075	49/24760	8.42579e-13	7.69275e-10	6.54995e-10	Falb03Ag0047200/Falb05Ag0084700/Falb07Ag0084100/Falb07Ag0084300/Falb12Ag0059400/Falb12Ag0059500/Falb13Ag0130100/Falb15Ag0457900/Falb16Ag0048500/Falb16Ag0070500/Falb16Ag0070600/Falb16Ag0070800/Falb16Ag0075300/Falb16Ag0075400/Falb17Ag0035300/Falb17Ag0035400/Falb18Ag0086400/Falb18Ag0167100	18
GO:0010333	MF	terpene synthase activity	19/924	55/20979	8.92241e-13	2.10123e-10	1.45107e-10	Falb03Ag0047200/Falb05Ag0084700/Falb07Ag0084100/Falb07Ag0084300/Falb09Ag0089100/Falb12Ag0059400/Falb12Ag0059500/Falb13Ag0130100/Falb15Ag0457900/Falb16Ag0048500/Falb16Ag0070500/Falb16Ag0070600/Falb16Ag0070800/Falb16Ag0075300/Falb16Ag0075400/Falb17Ag0035300/Falb17Ag0035400/Falb18Ag0086400/Falb18Ag0167100	19
GO:0016838	MF	carbon-oxygen lyase activity acting on phosphates	20/924	63/20979	1.37832e-12	2.16396e-10	1.49438e-10	Falb01Ag0171600/Falb03Ag0047200/Falb05Ag0084700/Falb07Ag0084100/Falb07Ag0084300/Falb09Ag0089100/Falb12Ag0059400/Falb12Ag0059500/Falb13Ag0130100/Falb15Ag0457900/Falb16Ag0048500/Falb16Ag0070500/Falb16Ag0070600/Falb16Ag0070800/Falb16Ag0075300/Falb16Ag0075400/Falb17Ag0035300/Falb17Ag0035400/Falb18Ag0086400/Falb18Ag0167100	20
GO:0016722	MF	oxidoreductase activity acting on metal ions	23/924	90/20979	4.67047e-12	5.49948e-10	3.79783e-10	Falb02Ag0097000/Falb02Ag0097100/Falb03Ag0167200/Falb03Ag0167300/Falb03Ag0170800/Falb04Ag0165100/Falb04Ag0169900/Falb05Ag0078700/Falb07Ag0157800/Falb07Ag0162900/Falb07Ag0167300/Falb09Ag0005000/Falb10Ag0014800/Falb11Ag0014600/Falb11Ag0122300/Falb12Ag0107600/Falb12Ag0110200/Falb13Ag0097000/Falb16Ag0114600/Falb17Ag0058100/Falb18Ag0055000/Falb18Ag0163200/Falb18Ag0166000	23
GO:0009741	BP	response to brassinosteroid	42/1075	330/24760	4.66914e-10	2.84195e-07	2.41976e-07	Falb01Ag0066100/Falb02Ag0095100/Falb02Ag0160900/Falb03Ag0090000/Falb03Ag0095300/Falb03Ag0162100/Falb03Ag0170500/Falb04Ag0022900/Falb04Ag0023200/Falb04Ag0023600/Falb04Ag0063900/Falb04Ag0167800/Falb05Ag0160700/Falb05Ag0161000/Falb07Ag0046200/Falb07Ag0091500/Falb07Ag0130300/Falb07Ag0130400/Falb07Ag0130700/Falb07Ag0180800/Falb07Ag0181000/Falb08Ag0007600/Falb08Ag0033600/Falb08Ag0143400/Falb09Ag0129400…	42
GO:0016835	MF	carbon-oxygen lyase activity	30/924	183/20979	4.73033e-10	4.45597e-08	3.0772e-08	Falb01Ag0171600/Falb02Ag0127900/Falb03Ag0047200/Falb05Ag0084700/Falb07Ag0006700/Falb07Ag0006800/Falb07Ag0084100/Falb07Ag0084300/Falb08Ag0045700/Falb08Ag0126000/Falb09Ag0089100/Falb12Ag0059400/Falb12Ag0059500/Falb13Ag0130100/Falb15Ag0426900/Falb15Ag0427000/Falb15Ag0457900/Falb16Ag0048500/Falb16Ag0070500/Falb16Ag0070600/Falb16Ag0070800/Falb16Ag0075300/Falb16Ag0075400/Falb17Ag0035300/Falb17Ag0035400…	30
GO:0046246	BP	terpene biosynthetic process	19/1075	79/24760	8.30318e-10	3.7904e-07	3.22732e-07	Falb03Ag0047200/Falb05Ag0084700/Falb07Ag0084100/Falb07Ag0084300/Falb09Ag0089100/Falb12Ag0059400/Falb12Ag0059500/Falb13Ag0130100/Falb15Ag0457900/Falb16Ag0048500/Falb16Ag0070500/Falb16Ag0070600/Falb16Ag0070800/Falb16Ag0075300/Falb16Ag0075400/Falb17Ag0035300/Falb17Ag0035400/Falb18Ag0086400/Falb18Ag0167100	19
GO:0002758	BP	innate immune response-activating signal transduction	11/1075	26/24760	4.16323e-09	1.15265e-06	9.8142e-07	Falb01Ag0128900/Falb02Ag0095100/Falb02Ag0107700/Falb03Ag0162100/Falb07Ag0147100/Falb08Ag0064800/Falb11Ag0060700/Falb13Ag0008100/Falb16Ag0009600/Falb16Ag0055200/Falb17Ag0099200	11
GO:0045338	BP	farnesyl diphosphate metabolic process	15/1075	53/24760	4.41871e-09	1.15265e-06	9.8142e-07	Falb03Ag0004500/Falb03Ag0004600/Falb05Ag0084700/Falb07Ag0084100/Falb07Ag0084300/Falb10Ag0011500/Falb12Ag0165500/Falb13Ag0130100/Falb16Ag0048500/Falb16Ag0070500/Falb16Ag0070600/Falb16Ag0070800/Falb16Ag0075300/Falb16Ag0075400/Falb18Ag0167100	15
GO:0080027	BP	response to herbivore	15/1075	53/24760	4.41871e-09	1.15265e-06	9.8142e-07	Falb01Ag0171600/Falb07Ag0084100/Falb07Ag0084300/Falb09Ag0089100/Falb12Ag0059400/Falb12Ag0059500/Falb13Ag0130100/Falb16Ag0048500/Falb16Ag0070500/Falb16Ag0070600/Falb16Ag0070800/Falb16Ag0075300/Falb16Ag0075400/Falb18Ag0086400/Falb18Ag0167100	15
GO:0002221	BP	pattern recognition receptor signaling pathway	12/1075	35/24760	1.39499e-08	2.54429e-06	2.16632e-06	Falb01Ag0128900/Falb02Ag0095100/Falb02Ag0107700/Falb03Ag0162100/Falb07Ag0147100/Falb08Ag0064800/Falb11Ag0060700/Falb13Ag0008100/Falb16Ag0009600/Falb16Ag0042400/Falb16Ag0055200/Falb17Ag0099200	12
GO:0071577	BP	zinc ion transmembrane transport	14/1075	50/24760	1.68777e-08	2.54429e-06	2.16632e-06	Falb01Ag0045900/Falb01Ag0117200/Falb01Ag0153100/Falb02Ag0101700/Falb06Ag0070800/Falb06Ag0148300/Falb10Ag0071500/Falb10Ag0071700/Falb10Ag0071800/Falb10Ag0071900/Falb14Ag0047900/Falb17Ag0105100/Falb17Ag0124600/Falb17Ag0145200	14
GO:0080088	BP	spermidine hydroxycinnamate conjugate biosynthetic process	9/1075	18/24760	1.80926e-08	2.54429e-06	2.16632e-06	Falb09Ag0027200/Falb09Ag0027700/Falb09Ag0027800/Falb10Ag0149200/Falb10Ag0149500/Falb10Ag0149900/Falb16Ag0026100/Falb16Ag0026200/Falb16Ag0052000	9
GO:0042214	BP	terpene metabolic process	19/1075	94/24760	1.82565e-08	2.54429e-06	2.16632e-06	Falb03Ag0047200/Falb05Ag0084700/Falb07Ag0084100/Falb07Ag0084300/Falb09Ag0089100/Falb12Ag0059400/Falb12Ag0059500/Falb13Ag0130100/Falb15Ag0457900/Falb16Ag0048500/Falb16Ag0070500/Falb16Ag0070600/Falb16Ag0070800/Falb16Ag0075300/Falb16Ag0075400/Falb17Ag0035300/Falb17Ag0035400/Falb18Ag0086400/Falb18Ag0167100	19
GO:0120251	BP	hydrocarbon biosynthetic process	23/1075	135/24760	1.86553e-08	2.54429e-06	2.16632e-06	Falb03Ag0047200/Falb03Ag0102800/Falb03Ag0102900/Falb04Ag0030900/Falb05Ag0084700/Falb06Ag0043200/Falb07Ag0084100/Falb07Ag0084300/Falb09Ag0089100/Falb12Ag0059400/Falb12Ag0059500/Falb13Ag0130100/Falb15Ag0457900/Falb16Ag0048500/Falb16Ag0070500/Falb16Ag0070600/Falb16Ag0070800/Falb16Ag0075300/Falb16Ag0075400/Falb17Ag0035300/Falb17Ag0035400/Falb18Ag0086400/Falb18Ag0167100	23
GO:0005385	MF	zinc ion transmembrane transporter activity	14/924	50/20979	1.99833e-08	8.4907e-07	5.8635e-07	Falb01Ag0045900/Falb01Ag0117200/Falb01Ag0153100/Falb02Ag0101700/Falb06Ag0070800/Falb06Ag0148300/Falb10Ag0071500/Falb10Ag0071700/Falb10Ag0071800/Falb10Ag0071900/Falb14Ag0047900/Falb17Ag0105100/Falb17Ag0124600/Falb17Ag0145200	14
GO:0080072	MF	spermidine:sinapoyl CoA N-acyltransferase activity	9/924	18/20979	2.03809e-08	8.4907e-07	5.8635e-07	Falb09Ag0027200/Falb09Ag0027700/Falb09Ag0027800/Falb10Ag0149200/Falb10Ag0149500/Falb10Ag0149900/Falb16Ag0026100/Falb16Ag0026200/Falb16Ag0052000	9
GO:0080073	MF	spermidine:coumaroyl CoA N-acyltransferase activity	9/924	18/20979	2.03809e-08	8.4907e-07	5.8635e-07	Falb09Ag0027200/Falb09Ag0027700/Falb09Ag0027800/Falb10Ag0149200/Falb10Ag0149500/Falb10Ag0149900/Falb16Ag0026100/Falb16Ag0026200/Falb16Ag0052000	9
GO:0080074	MF	spermidine:caffeoyl CoA N-acyltransferase activity	9/924	18/20979	2.03809e-08	8.4907e-07	5.8635e-07	Falb09Ag0027200/Falb09Ag0027700/Falb09Ag0027800/Falb10Ag0149200/Falb10Ag0149500/Falb10Ag0149900/Falb16Ag0026100/Falb16Ag0026200/Falb16Ag0052000	9
GO:0080075	MF	spermidine:feruloyl CoA N-acyltransferase activity	9/924	18/20979	2.03809e-08	8.4907e-07	5.8635e-07	Falb09Ag0027200/Falb09Ag0027700/Falb09Ag0027800/Falb10Ag0149200/Falb10Ag0149500/Falb10Ag0149900/Falb16Ag0026100/Falb16Ag0026200/Falb16Ag0052000	9
GO:0015752	BP	D-ribose transmembrane transport	11/1075	30/24760	2.50807e-08	2.54429e-06	2.16632e-06	Falb01Ag0125700/Falb03Ag0007900/Falb03Ag0008000/Falb03Ag0008100/Falb03Ag0021800/Falb03Ag0022100/Falb09Ag0080600/Falb12Ag0134400/Falb12Ag0156300/Falb12Ag0158800/Falb12Ag0159100	11
GO:0015753	BP	D-xylose transmembrane transport	11/1075	30/24760	2.50807e-08	2.54429e-06	2.16632e-06	Falb01Ag0125700/Falb03Ag0007900/Falb03Ag0008000/Falb03Ag0008100/Falb03Ag0021800/Falb03Ag0022100/Falb09Ag0080600/Falb12Ag0134400/Falb12Ag0156300/Falb12Ag0158800/Falb12Ag0159100	11
GO:0015757	BP	galactose transmembrane transport	11/1075	30/24760	2.50807e-08	2.54429e-06	2.16632e-06	Falb01Ag0125700/Falb03Ag0007900/Falb03Ag0008000/Falb03Ag0008100/Falb03Ag0021800/Falb03Ag0022100/Falb09Ag0080600/Falb12Ag0134400/Falb12Ag0156300/Falb12Ag0158800/Falb12Ag0159100	11
GO:0015793	BP	glycerol transport	11/1075	30/24760	2.50807e-08	2.54429e-06	2.16632e-06	Falb01Ag0125700/Falb03Ag0007900/Falb03Ag0008000/Falb03Ag0008100/Falb03Ag0021800/Falb03Ag0022100/Falb09Ag0080600/Falb12Ag0134400/Falb12Ag0156300/Falb12Ag0158800/Falb12Ag0159100	11
GO:0015795	BP	sorbitol transport	11/1075	30/24760	2.50807e-08	2.54429e-06	2.16632e-06	Falb01Ag0125700/Falb03Ag0007900/Falb03Ag0008000/Falb03Ag0008100/Falb03Ag0021800/Falb03Ag0022100/Falb09Ag0080600/Falb12Ag0134400/Falb12Ag0156300/Falb12Ag0158800/Falb12Ag0159100	11
GO:0015797	BP	mannitol transport	11/1075	30/24760	2.50807e-08	2.54429e-06	2.16632e-06	Falb01Ag0125700/Falb03Ag0007900/Falb03Ag0008000/Falb03Ag0008100/Falb03Ag0021800/Falb03Ag0022100/Falb09Ag0080600/Falb12Ag0134400/Falb12Ag0156300/Falb12Ag0158800/Falb12Ag0159100	11
GO:0005354	MF	galactose transmembrane transporter activity	11/924	30/20979	2.88431e-08	8.4907e-07	5.8635e-07	Falb01Ag0125700/Falb03Ag0007900/Falb03Ag0008000/Falb03Ag0008100/Falb03Ag0021800/Falb03Ag0022100/Falb09Ag0080600/Falb12Ag0134400/Falb12Ag0156300/Falb12Ag0158800/Falb12Ag0159100	11
GO:0015148	MF	D-xylose transmembrane transporter activity	11/924	30/20979	2.88431e-08	8.4907e-07	5.8635e-07	Falb01Ag0125700/Falb03Ag0007900/Falb03Ag0008000/Falb03Ag0008100/Falb03Ag0021800/Falb03Ag0022100/Falb09Ag0080600/Falb12Ag0134400/Falb12Ag0156300/Falb12Ag0158800/Falb12Ag0159100	11
GO:0015168	MF	glycerol transmembrane transporter activity	11/924	30/20979	2.88431e-08	8.4907e-07	5.8635e-07	Falb01Ag0125700/Falb03Ag0007900/Falb03Ag0008000/Falb03Ag0008100/Falb03Ag0021800/Falb03Ag0022100/Falb09Ag0080600/Falb12Ag0134400/Falb12Ag0156300/Falb12Ag0158800/Falb12Ag0159100	11
GO:0015575	MF	mannitol transmembrane transporter activity	11/924	30/20979	2.88431e-08	8.4907e-07	5.8635e-07	Falb01Ag0125700/Falb03Ag0007900/Falb03Ag0008000/Falb03Ag0008100/Falb03Ag0021800/Falb03Ag0022100/Falb09Ag0080600/Falb12Ag0134400/Falb12Ag0156300/Falb12Ag0158800/Falb12Ag0159100	11
GO:0015576	MF	sorbitol transmembrane transporter activity	11/924	30/20979	2.88431e-08	8.4907e-07	5.8635e-07	Falb01Ag0125700/Falb03Ag0007900/Falb03Ag0008000/Falb03Ag0008100/Falb03Ag0021800/Falb03Ag0022100/Falb09Ag0080600/Falb12Ag0134400/Falb12Ag0156300/Falb12Ag0158800/Falb12Ag0159100	11
GO:0015591	MF	D-ribose transmembrane transporter activity	11/924	30/20979	2.88431e-08	8.4907e-07	5.8635e-07	Falb01Ag0125700/Falb03Ag0007900/Falb03Ag0008000/Falb03Ag0008100/Falb03Ag0021800/Falb03Ag0022100/Falb09Ag0080600/Falb12Ag0134400/Falb12Ag0156300/Falb12Ag0158800/Falb12Ag0159100	11
GO:0015798	BP	myo-inositol transport	11/1075	32/24760	5.46843e-08	5.25544e-06	4.47472e-06	Falb01Ag0125700/Falb03Ag0007900/Falb03Ag0008000/Falb03Ag0008100/Falb03Ag0021800/Falb03Ag0022100/Falb09Ag0080600/Falb12Ag0134400/Falb12Ag0156300/Falb12Ag0158800/Falb12Ag0159100	11
GO:0005365	MF	myo-inositol transmembrane transporter activity	11/924	32/20979	6.28217e-08	1.74053e-06	1.20198e-06	Falb01Ag0125700/Falb03Ag0007900/Falb03Ag0008000/Falb03Ag0008100/Falb03Ag0021800/Falb03Ag0022100/Falb09Ag0080600/Falb12Ag0134400/Falb12Ag0156300/Falb12Ag0158800/Falb12Ag0159100	11
GO:0002757	BP	immune response-activating signal transduction	11/1075	33/24760	7.88119e-08	7.12069e-06	6.06287e-06	Falb01Ag0128900/Falb02Ag0095100/Falb02Ag0107700/Falb03Ag0162100/Falb07Ag0147100/Falb08Ag0064800/Falb11Ag0060700/Falb13Ag0008100/Falb16Ag0009600/Falb16Ag0055200/Falb17Ag0099200	11
GO:0006829	BP	zinc ion transport	14/1075	56/24760	8.18918e-08	7.12069e-06	6.06287e-06	Falb01Ag0045900/Falb01Ag0117200/Falb01Ag0153100/Falb02Ag0101700/Falb06Ag0070800/Falb06Ag0148300/Falb10Ag0071500/Falb10Ag0071700/Falb10Ag0071800/Falb10Ag0071900/Falb14Ag0047900/Falb17Ag0105100/Falb17Ag0124600/Falb17Ag0145200	14
GO:0015850	BP	organic hydroxy compound transport	15/1075	66/24760	1.11738e-07	9.27426e-06	7.89652e-06	Falb01Ag0125700/Falb03Ag0007900/Falb03Ag0008000/Falb03Ag0008100/Falb03Ag0021800/Falb03Ag0022100/Falb03Ag0119500/Falb09Ag0080600/Falb10Ag0120100/Falb12Ag0134400/Falb12Ag0156300/Falb12Ag0158800/Falb12Ag0159100/Falb16Ag0097800/Falb17Ag0162500	15
GO:0004497	MF	monooxygenase activity	49/924	499/20979	1.43456e-07	3.75376e-06	2.59227e-06	Falb02Ag0127900/Falb03Ag0058100/Falb05Ag0045600/Falb06Ag0016900/Falb06Ag0017400/Falb06Ag0017600/Falb06Ag0018000/Falb07Ag0123600/Falb07Ag0123700/Falb07Ag0123800/Falb07Ag0123900/Falb07Ag0180800/Falb07Ag0181000/Falb08Ag0045700/Falb08Ag0045900/Falb08Ag0118200/Falb08Ag0118400/Falb08Ag0118600/Falb08Ag0121900/Falb08Ag0122000/Falb08Ag0122100/Falb08Ag0122200/Falb08Ag0126000/Falb09Ag0089500/Falb10Ag0088300…	49
GO:0015750	BP	pentose transmembrane transport	11/1075	36/24760	2.17024e-07	1.65119e-05	1.40589e-05	Falb01Ag0125700/Falb03Ag0007900/Falb03Ag0008000/Falb03Ag0008100/Falb03Ag0021800/Falb03Ag0022100/Falb09Ag0080600/Falb12Ag0134400/Falb12Ag0156300/Falb12Ag0158800/Falb12Ag0159100	11
GO:0015791	BP	polyol transport	11/1075	36/24760	2.17024e-07	1.65119e-05	1.40589e-05	Falb01Ag0125700/Falb03Ag0007900/Falb03Ag0008000/Falb03Ag0008100/Falb03Ag0021800/Falb03Ag0022100/Falb09Ag0080600/Falb12Ag0134400/Falb12Ag0156300/Falb12Ag0158800/Falb12Ag0159100	11
GO:0002764	BP	immune response-regulating signaling pathway	12/1075	44/24760	2.45537e-07	1.7934e-05	1.52698e-05	Falb01Ag0128900/Falb02Ag0095100/Falb02Ag0107700/Falb03Ag0162100/Falb07Ag0147100/Falb08Ag0064800/Falb11Ag0060700/Falb13Ag0008100/Falb16Ag0009600/Falb16Ag0042400/Falb16Ag0055200/Falb17Ag0099200	12
GO:0015146	MF	pentose transmembrane transporter activity	11/924	36/20979	2.48796e-07	5.85914e-06	4.04621e-06	Falb01Ag0125700/Falb03Ag0007900/Falb03Ag0008000/Falb03Ag0008100/Falb03Ag0021800/Falb03Ag0022100/Falb09Ag0080600/Falb12Ag0134400/Falb12Ag0156300/Falb12Ag0158800/Falb12Ag0159100	11
GO:0015166	MF	polyol transmembrane transporter activity	11/924	36/20979	2.48796e-07	5.85914e-06	4.04621e-06	Falb01Ag0125700/Falb03Ag0007900/Falb03Ag0008000/Falb03Ag0008100/Falb03Ag0021800/Falb03Ag0022100/Falb09Ag0080600/Falb12Ag0134400/Falb12Ag0156300/Falb12Ag0158800/Falb12Ag0159100	11
GO:0090447	MF	glycerol-3-phosphate 2-O-acyltransferase activity	11/924	37/20979	3.40018e-07	7.62613e-06	5.26645e-06	Falb01Ag0125600/Falb08Ag0081600/Falb14Ag0072600/Falb14Ag0072700/Falb14Ag0073100/Falb14Ag0073300/Falb14Ag0073500/Falb14Ag0073600/Falb15Ag0003200/Falb16Ag0031400/Falb16Ag0031500	11
GO:0070681	BP	glutaminyl-tRNAGln biosynthesis via transamidation	8/1075	18/24760	3.64884e-07	2.56261e-05	2.18192e-05	Falb02Ag0000500/Falb13Ag0102700/Falb16Ag0040500/Falb18Ag0038800/Falb18Ag0039000/Falb18Ag0039100/Falb18Ag0039200/Falb18Ag0039300	8
GO:0016114	BP	terpenoid biosynthetic process	36/1075	329/24760	3.82747e-07	2.58851e-05	2.20397e-05	Falb01Ag0171600/Falb03Ag0047200/Falb04Ag0088300/Falb04Ag0093600/Falb07Ag0084100/Falb07Ag0084300/Falb08Ag0120700/Falb08Ag0120800/Falb09Ag0089100/Falb11Ag0111100/Falb11Ag0111200/Falb11Ag0120700/Falb12Ag0059400/Falb12Ag0059500/Falb12Ag0178600/Falb12Ag0192200/Falb13Ag0130100/Falb14Ag0086400/Falb14Ag0086600/Falb14Ag0087100/Falb14Ag0087500/Falb15Ag0037600/Falb15Ag0457900/Falb16Ag0025200/Falb16Ag0048500…	36
GO:0050567	MF	glutaminyl-tRNA synthase (glutamine-hydrolyzing) activity	8/924	18/20979	4.05443e-07	8.68017e-06	5.99435e-06	Falb02Ag0000500/Falb13Ag0102700/Falb16Ag0040500/Falb18Ag0038800/Falb18Ag0039000/Falb18Ag0039100/Falb18Ag0039200/Falb18Ag0039300	8
GO:0120252	BP	hydrocarbon metabolic process	23/1075	160/24760	4.58242e-07	2.98839e-05	2.54445e-05	Falb03Ag0047200/Falb03Ag0102800/Falb03Ag0102900/Falb04Ag0030900/Falb05Ag0084700/Falb06Ag0043200/Falb07Ag0084100/Falb07Ag0084300/Falb09Ag0089100/Falb12Ag0059400/Falb12Ag0059500/Falb13Ag0130100/Falb15Ag0457900/Falb16Ag0048500/Falb16Ag0070500/Falb16Ag0070600/Falb16Ag0070800/Falb16Ag0075300/Falb16Ag0075400/Falb17Ag0035300/Falb17Ag0035400/Falb18Ag0086400/Falb18Ag0167100	23
GO:0045089	BP	positive regulation of innate immune response	24/1075	173/24760	5.05713e-07	3.18425e-05	2.71121e-05	Falb01Ag0128900/Falb02Ag0095100/Falb02Ag0107700/Falb03Ag0162100/Falb04Ag0085800/Falb07Ag0147100/Falb08Ag0064800/Falb09Ag0117400/Falb10Ag0094600/Falb10Ag0108000/Falb11Ag0060700/Falb12Ag0069000/Falb12Ag0069100/Falb12Ag0069200/Falb12Ag0178000/Falb12Ag0192800/Falb13Ag0008100/Falb14Ag0031300/Falb16Ag0009600/Falb16Ag0042400/Falb16Ag0055200/Falb16Ag0113500/Falb17Ag0045200/Falb17Ag0099200	24
GO:0009867	BP	jasmonic acid mediated signaling pathway	32/1075	281/24760	6.96318e-07	4.23825e-05	3.60864e-05	Falb01Ag0014400/Falb01Ag0095900/Falb02Ag0003900/Falb02Ag0058100/Falb02Ag0103200/Falb03Ag0095300/Falb03Ag0123000/Falb03Ag0173600/Falb04Ag0022900/Falb04Ag0023200/Falb04Ag0023600/Falb04Ag0136400/Falb05Ag0103700/Falb05Ag0106300/Falb07Ag0165400/Falb09Ag0043800/Falb11Ag0011500/Falb11Ag0160300/Falb12Ag0075700/Falb12Ag0125000/Falb12Ag0125200/Falb12Ag0163600/Falb13Ag0027300/Falb14Ag0069800/Falb15Ag0436300…	32
GO:1901618	MF	organic hydroxy compound transmembrane transporter activity	13/924	56/20979	7.01048e-07	1.43562e-05	9.91413e-06	Falb01Ag0125700/Falb03Ag0007900/Falb03Ag0008000/Falb03Ag0008100/Falb03Ag0021800/Falb03Ag0022100/Falb03Ag0119500/Falb09Ag0080600/Falb12Ag0134400/Falb12Ag0156300/Falb12Ag0158800/Falb12Ag0159100/Falb17Ag0162500	13
GO:0071365	BP	cellular response to auxin stimulus	39/1075	383/24760	8.06832e-07	4.66022e-05	3.96792e-05	Falb01Ag0012900/Falb01Ag0014400/Falb01Ag0019600/Falb01Ag0135200/Falb02Ag0058800/Falb02Ag0148100/Falb02Ag0150500/Falb02Ag0150600/Falb02Ag0160900/Falb03Ag0095300/Falb04Ag0022900/Falb04Ag0023200/Falb04Ag0023600/Falb05Ag0125000/Falb06Ag0026400/Falb06Ag0041200/Falb06Ag0042100/Falb06Ag0058800/Falb06Ag0081600/Falb07Ag0021900/Falb07Ag0088800/Falb08Ag0007600/Falb08Ag0021200/Falb08Ag0021300/Falb08Ag0023700…	39
GO:0071398	BP	cellular response to fatty acid	34/1075	311/24760	8.16687e-07	4.66022e-05	3.96792e-05	Falb01Ag0014400/Falb01Ag0095900/Falb02Ag0003900/Falb02Ag0058100/Falb02Ag0103200/Falb03Ag0095300/Falb03Ag0123000/Falb03Ag0173600/Falb04Ag0022900/Falb04Ag0023200/Falb04Ag0023600/Falb04Ag0048200/Falb04Ag0048300/Falb04Ag0136400/Falb05Ag0103700/Falb05Ag0106300/Falb07Ag0165400/Falb09Ag0043800/Falb11Ag0011500/Falb11Ag0160300/Falb12Ag0075700/Falb12Ag0125000/Falb12Ag0125200/Falb12Ag0163600/Falb13Ag0027300…	34
GO:0007178	BP	transmembrane receptor protein serine/threonine kinase signaling pathway	42/1075	429/24760	8.75796e-07	4.84607e-05	4.12616e-05	Falb01Ag0110000/Falb01Ag0128900/Falb02Ag0093900/Falb02Ag0095100/Falb02Ag0107700/Falb02Ag0155100/Falb03Ag0000800/Falb03Ag0090000/Falb03Ag0162100/Falb03Ag0170500/Falb04Ag0020500/Falb04Ag0167800/Falb05Ag0100300/Falb05Ag0156700/Falb06Ag0071500/Falb07Ag0026500/Falb07Ag0066000/Falb07Ag0147100/Falb07Ag0149600/Falb08Ag0011800/Falb08Ag0058300/Falb08Ag0064800/Falb09Ag0045800/Falb09Ag0046400/Falb09Ag0047200…	42
GO:0080016	MF	(-)-E-beta-caryophyllene synthase activity	10/924	33/20979	9.6066e-07	1.80988e-05	1.24987e-05	Falb07Ag0084100/Falb07Ag0084300/Falb13Ag0130100/Falb16Ag0048500/Falb16Ag0070500/Falb16Ag0070600/Falb16Ag0070800/Falb16Ag0075300/Falb16Ag0075400/Falb18Ag0167100	10
GO:0080017	MF	alpha-humulene synthase activity	10/924	33/20979	9.6066e-07	1.80988e-05	1.24987e-05	Falb07Ag0084100/Falb07Ag0084300/Falb13Ag0130100/Falb16Ag0048500/Falb16Ag0070500/Falb16Ag0070600/Falb16Ag0070800/Falb16Ag0075300/Falb16Ag0075400/Falb18Ag0167100	10
GO:0008299	BP	isoprenoid biosynthetic process	40/1075	402/24760	1.05487e-06	5.66525e-05	4.82365e-05	Falb01Ag0171600/Falb02Ag0105300/Falb03Ag0047200/Falb04Ag0088300/Falb04Ag0093600/Falb05Ag0084700/Falb07Ag0084100/Falb07Ag0084300/Falb08Ag0101100/Falb08Ag0120700/Falb08Ag0120800/Falb09Ag0089100/Falb11Ag0111100/Falb11Ag0111200/Falb11Ag0120700/Falb12Ag0059400/Falb12Ag0059500/Falb12Ag0178600/Falb12Ag0192200/Falb13Ag0130100/Falb14Ag0086400/Falb14Ag0086600/Falb14Ag0087100/Falb14Ag0087500/Falb15Ag0023200…	40
GO:0047254	MF	24-dihydroxy-7-methoxy-2H-14-benzoxazin-3(4H)-one 2-D-glucosyltransferase activity	7/924	15/20979	1.4827e-06	2.68597e-05	1.85488e-05	Falb03Ag0112400/Falb03Ag0113400/Falb07Ag0060200/Falb07Ag0060400/Falb11Ag0008400/Falb18Ag0161300/Falb18Ag0161500	7
GO:0070403	MF	NAD+ binding	8/924	21/20979	1.67533e-06	2.92251e-05	2.01823e-05	Falb03Ag0163100/Falb04Ag0161400/Falb07Ag0006700/Falb07Ag0006800/Falb12Ag0104700/Falb12Ag0104800/Falb13Ag0005000/Falb13Ag0005100	8
GO:0016106	BP	sesquiterpenoid biosynthetic process	17/1075	102/24760	1.79798e-06	9.38031e-05	7.98681e-05	Falb07Ag0084100/Falb07Ag0084300/Falb08Ag0120700/Falb08Ag0120800/Falb09Ag0089100/Falb12Ag0059400/Falb12Ag0059500/Falb13Ag0130100/Falb15Ag0037600/Falb16Ag0048500/Falb16Ag0070500/Falb16Ag0070600/Falb16Ag0070800/Falb16Ag0075300/Falb16Ag0075400/Falb18Ag0086400/Falb18Ag0167100	17
GO:0005839	CC	proteasome core complex	14/1015	75/24793	1.85235e-06	0.000472349	0.000401667	Falb01Ag0104600/Falb02Ag0132900/Falb03Ag0056900/Falb03Ag0057000/Falb04Ag0130000/Falb05Ag0079800/Falb06Ag0052000/Falb07Ag0122500/Falb08Ag0143900/Falb14Ag0025300/Falb14Ag0060900/Falb16Ag0020400/Falb16Ag0021000/Falb16Ag0044500	14
GO:0004675	MF	transmembrane receptor protein serine/threonine kinase activity	39/924	393/20979	2.07424e-06	3.48917e-05	2.40955e-05	Falb01Ag0110000/Falb01Ag0128900/Falb02Ag0093900/Falb02Ag0095100/Falb02Ag0107700/Falb03Ag0000800/Falb03Ag0090000/Falb03Ag0162100/Falb03Ag0170500/Falb04Ag0020500/Falb04Ag0167800/Falb05Ag0100300/Falb05Ag0156700/Falb06Ag0071500/Falb07Ag0026500/Falb07Ag0066000/Falb07Ag0147100/Falb07Ag0149600/Falb08Ag0064800/Falb09Ag0045800/Falb09Ag0046400/Falb09Ag0047200/Falb09Ag0047300/Falb10Ag0125200/Falb11Ag0060700…	39
GO:0006721	BP	terpenoid metabolic process	43/1075	462/24760	2.46592e-06	0.000121541	0.000103486	Falb01Ag0171600/Falb03Ag0004500/Falb03Ag0004600/Falb03Ag0047200/Falb04Ag0088300/Falb04Ag0093600/Falb05Ag0084700/Falb07Ag0084100/Falb07Ag0084300/Falb08Ag0069000/Falb08Ag0120700/Falb08Ag0120800/Falb09Ag0089100/Falb10Ag0011500/Falb11Ag0111100/Falb11Ag0111200/Falb11Ag0120400/Falb11Ag0120700/Falb12Ag0059400/Falb12Ag0059500/Falb12Ag0165500/Falb12Ag0178600/Falb12Ag0192200/Falb13Ag0130100/Falb14Ag0086400…	43
GO:0031534	BP	minus-end directed microtubule sliding	6/1075	11/24760	2.52934e-06	0.000121541	0.000103486	Falb02Ag0048200/Falb03Ag0033900/Falb05Ag0174900/Falb07Ag0004500/Falb07Ag0110200/Falb12Ag0046700	6
GO:0051012	BP	microtubule sliding	6/1075	11/24760	2.52934e-06	0.000121541	0.000103486	Falb02Ag0048200/Falb03Ag0033900/Falb05Ag0174900/Falb07Ag0004500/Falb07Ag0110200/Falb12Ag0046700	6
GO:0090353	MF	polygalacturonase inhibitor activity	6/924	11/20979	2.74351e-06	4.45584e-05	3.07711e-05	Falb04Ag0003500/Falb04Ag0003600/Falb04Ag0003700/Falb13Ag0023700/Falb13Ag0023800/Falb13Ag0023900	6
GO:0048040	MF	UDP-glucuronate decarboxylase activity	8/924	23/20979	3.73133e-06	5.85819e-05	4.04555e-05	Falb03Ag0163100/Falb04Ag0161400/Falb07Ag0006700/Falb07Ag0006800/Falb12Ag0104700/Falb12Ag0104800/Falb13Ag0005000/Falb13Ag0005100	8
GO:0071395	BP	cellular response to jasmonic acid stimulus	32/1075	304/24760	3.83323e-06	0.000179474	0.000152812	Falb01Ag0014400/Falb01Ag0095900/Falb02Ag0003900/Falb02Ag0058100/Falb02Ag0103200/Falb03Ag0095300/Falb03Ag0123000/Falb03Ag0173600/Falb04Ag0022900/Falb04Ag0023200/Falb04Ag0023600/Falb04Ag0136400/Falb05Ag0103700/Falb05Ag0106300/Falb07Ag0165400/Falb09Ag0043800/Falb11Ag0011500/Falb11Ag0160300/Falb12Ag0075700/Falb12Ag0125000/Falb12Ag0125200/Falb12Ag0163600/Falb13Ag0027300/Falb14Ag0069800/Falb15Ag0436300…	32
GO:0016879	MF	ligase activity forming carbon-nitrogen bonds	17/924	108/20979	4.82732e-06	7.33441e-05	5.06499e-05	Falb01Ag0135200/Falb01Ag0196200/Falb02Ag0000500/Falb05Ag0087600/Falb06Ag0081600/Falb06Ag0151700/Falb11Ag0104400/Falb13Ag0102700/Falb15Ag0431900/Falb15Ag0432500/Falb16Ag0040500/Falb18Ag0027800/Falb18Ag0038800/Falb18Ag0039000/Falb18Ag0039100/Falb18Ag0039200/Falb18Ag0039300	17
GO:0007167	BP	enzyme linked receptor protein signaling pathway	42/1075	461/24760	5.48924e-06	0.000250584	0.000213358	Falb01Ag0110000/Falb01Ag0128900/Falb02Ag0093900/Falb02Ag0095100/Falb02Ag0107700/Falb02Ag0155100/Falb03Ag0000800/Falb03Ag0090000/Falb03Ag0162100/Falb03Ag0170500/Falb04Ag0020500/Falb04Ag0167800/Falb05Ag0100300/Falb05Ag0156700/Falb06Ag0071500/Falb07Ag0026500/Falb07Ag0066000/Falb07Ag0147100/Falb07Ag0149600/Falb08Ag0011800/Falb08Ag0058300/Falb08Ag0064800/Falb09Ag0045800/Falb09Ag0046400/Falb09Ag0047200…	42
GO:0004143	MF	diacylglycerol kinase activity	7/924	18/20979	6.52705e-06	9.607e-05	6.6344e-05	Falb01Ag0063200/Falb03Ag0058400/Falb03Ag0098700/Falb04Ag0030500/Falb04Ag0100900/Falb09Ag0056400/Falb12Ag0120400	7
GO:0080060	BP	integument development	10/1075	41/24760	7.48503e-06	0.000333358	0.000283835	Falb01Ag0066100/Falb03Ag0095300/Falb04Ag0022900/Falb04Ag0023200/Falb04Ag0023600/Falb12Ag0125200/Falb18Ag0000400/Falb18Ag0000600/Falb18Ag0022700/Falb18Ag0022900	10
GO:0071367	BP	cellular response to brassinosteroid stimulus	22/1075	175/24760	7.70595e-06	0.000335025	0.000285255	Falb02Ag0095100/Falb03Ag0090000/Falb03Ag0095300/Falb03Ag0162100/Falb03Ag0170500/Falb04Ag0022900/Falb04Ag0023200/Falb04Ag0023600/Falb04Ag0167800/Falb05Ag0160700/Falb05Ag0161000/Falb07Ag0091500/Falb07Ag0130300/Falb07Ag0130400/Falb07Ag0130700/Falb11Ag0060700/Falb12Ag0125200/Falb12Ag0143600/Falb14Ag0114100/Falb15Ag0431500/Falb15Ag0431600/Falb17Ag0168700	22
GO:0019773	CC	proteasome core complex alpha-subunit complex	9/1015	35/24793	8.41383e-06	0.00103161	0.000877237	Falb01Ag0104600/Falb02Ag0132900/Falb04Ag0130000/Falb05Ag0079800/Falb06Ag0052000/Falb08Ag0143900/Falb14Ag0025300/Falb14Ag0060900/Falb16Ag0044500	9
GO:0042732	BP	D-xylose metabolic process	6/1075	13/24760	8.71492e-06	0.00037008	0.000315103	Falb03Ag0163100/Falb04Ag0161400/Falb07Ag0006700/Falb07Ag0006800/Falb12Ag0104700/Falb12Ag0104800	6
GO:0019199	MF	transmembrane receptor protein kinase activity	39/924	418/20979	9.04297e-06	0.000129068	8.91317e-05	Falb01Ag0110000/Falb01Ag0128900/Falb02Ag0093900/Falb02Ag0095100/Falb02Ag0107700/Falb03Ag0000800/Falb03Ag0090000/Falb03Ag0162100/Falb03Ag0170500/Falb04Ag0020500/Falb04Ag0167800/Falb05Ag0100300/Falb05Ag0156700/Falb06Ag0071500/Falb07Ag0026500/Falb07Ag0066000/Falb07Ag0147100/Falb07Ag0149600/Falb08Ag0064800/Falb09Ag0045800/Falb09Ag0046400/Falb09Ag0047200/Falb09Ag0047300/Falb10Ag0125200/Falb11Ag0060700…	39
GO:0008569	MF	minus-end-directed microtubule motor activity	6/924	13/20979	9.44308e-06	0.000130814	9.03378e-05	Falb02Ag0048200/Falb03Ag0033900/Falb05Ag0174900/Falb07Ag0004500/Falb07Ag0110200/Falb12Ag0046700	6
GO:0046685	BP	response to arsenic-containing substance	11/1075	51/24760	9.46367e-06	0.000392742	0.000334398	Falb01Ag0000300/Falb01Ag0104600/Falb01Ag0188600/Falb02Ag0132900/Falb04Ag0130000/Falb06Ag0052000/Falb06Ag0142600/Falb11Ag0000200/Falb14Ag0025300/Falb15Ag0471500/Falb17Ag0089800	11
GO:0090406	CC	pollen tube	20/1015	163/24793	1.21365e-05	0.00103161	0.000877237	Falb01Ag0125700/Falb03Ag0007900/Falb03Ag0008000/Falb03Ag0008100/Falb03Ag0021800/Falb03Ag0022100/Falb05Ag0033400/Falb07Ag0149600/Falb09Ag0080600/Falb11Ag0019600/Falb11Ag0019700/Falb11Ag0019800/Falb11Ag0020000/Falb11Ag0020100/Falb11Ag0020200/Falb11Ag0078400/Falb12Ag0134400/Falb12Ag0156300/Falb12Ag0158800/Falb12Ag0159100	20
GO:0016884	MF	carbon-nitrogen ligase activity with glutamine as amido-N-donor	10/924	43/20979	1.33312e-05	0.000179399	0.00012389	Falb02Ag0000500/Falb05Ag0087600/Falb11Ag0104400/Falb13Ag0102700/Falb16Ag0040500/Falb18Ag0038800/Falb18Ag0039000/Falb18Ag0039100/Falb18Ag0039200/Falb18Ag0039300	10
GO:0043268	BP	positive regulation of potassium ion transport	6/1075	14/24760	1.46897e-05	0.000596074	0.000507524	Falb01Ag0030000/Falb04Ag0083000/Falb06Ag0073200/Falb15Ag0007500/Falb15Ag0007600/Falb18Ag0211500	6
GO:0006471	BP	protein ADP-ribosylation	7/1075	21/24760	1.94056e-05	0.000770317	0.000655881	Falb03Ag0030600/Falb06Ag0057600/Falb06Ag0058000/Falb07Ag0113300/Falb11Ag0091700/Falb14Ag0005700/Falb17Ag0055800	7
GO:0002833	BP	positive regulation of response to biotic stimulus	24/1075	217/24760	2.69515e-05	0.00104709	0.000891541	Falb01Ag0128900/Falb02Ag0095100/Falb02Ag0107700/Falb03Ag0162100/Falb04Ag0085800/Falb07Ag0147100/Falb08Ag0064800/Falb09Ag0117400/Falb10Ag0094600/Falb10Ag0108000/Falb11Ag0060700/Falb12Ag0069000/Falb12Ag0069100/Falb12Ag0069200/Falb12Ag0178000/Falb12Ag0192800/Falb13Ag0008100/Falb14Ag0031300/Falb16Ag0009600/Falb16Ag0042400/Falb16Ag0055200/Falb16Ag0113500/Falb17Ag0045200/Falb17Ag0099200	24
GO:0071456	BP	cellular response to hypoxia	12/1075	67/24760	2.78023e-05	0.00105765	0.000900528	Falb01Ag0035200/Falb01Ag0035500/Falb01Ag0035600/Falb05Ag0032600/Falb12Ag0069000/Falb12Ag0069100/Falb12Ag0069200/Falb12Ag0178000/Falb12Ag0192800/Falb14Ag0032400/Falb14Ag0032500/Falb17Ag0208600	12
GO:1905368	CC	peptidase complex	19/1015	159/24793	2.89048e-05	0.00184268	0.00156694	Falb01Ag0104600/Falb02Ag0132900/Falb03Ag0056900/Falb03Ag0057000/Falb04Ag0055400/Falb04Ag0130000/Falb05Ag0079800/Falb06Ag0052000/Falb07Ag0122500/Falb08Ag0143900/Falb14Ag0025300/Falb14Ag0060900/Falb15Ag0436300/Falb16Ag0020400/Falb16Ag0021000/Falb16Ag0044500/Falb17Ag0097700/Falb17Ag0097800/Falb17Ag0097900	19
GO:0009905	MF	ent-copalyl diphosphate synthase activity	5/924	10/20979	3.4335e-05	0.000449216	0.00031022	Falb11Ag0120700/Falb14Ag0086400/Falb14Ag0086600/Falb14Ag0087100/Falb14Ag0087500	5
GO:0071407	BP	cellular response to organic cyclic compound	42/1075	498/24760	3.48337e-05	0.00129809	0.00110525	Falb01Ag0014400/Falb01Ag0040500/Falb02Ag0004300/Falb02Ag0095100/Falb03Ag0090000/Falb03Ag0095300/Falb03Ag0097000/Falb03Ag0162100/Falb03Ag0170500/Falb04Ag0022900/Falb04Ag0023200/Falb04Ag0023600/Falb04Ag0167800/Falb05Ag0160700/Falb05Ag0161000/Falb06Ag0058800/Falb07Ag0091500/Falb07Ag0130300/Falb07Ag0130400/Falb07Ag0130700/Falb08Ag0120700/Falb08Ag0120800/Falb11Ag0001900/Falb11Ag0002000/Falb11Ag0002100…	42
GO:0032103	BP	positive regulation of response to external stimulus	24/1075	223/24760	4.20366e-05	0.00151932	0.00129362	Falb01Ag0128900/Falb02Ag0095100/Falb02Ag0107700/Falb03Ag0162100/Falb04Ag0085800/Falb07Ag0147100/Falb08Ag0064800/Falb09Ag0117400/Falb10Ag0094600/Falb10Ag0108000/Falb11Ag0060700/Falb12Ag0069000/Falb12Ag0069100/Falb12Ag0069200/Falb12Ag0178000/Falb12Ag0192800/Falb13Ag0008100/Falb14Ag0031300/Falb16Ag0009600/Falb16Ag0042400/Falb16Ag0055200/Falb16Ag0113500/Falb17Ag0045200/Falb17Ag0099200	24
GO:0002684	BP	positive regulation of immune system process	26/1075	252/24760	4.24345e-05	0.00151932	0.00129362	Falb01Ag0128900/Falb02Ag0095100/Falb02Ag0107700/Falb03Ag0081200/Falb03Ag0162100/Falb04Ag0085800/Falb07Ag0147100/Falb08Ag0064800/Falb09Ag0117400/Falb10Ag0094600/Falb10Ag0108000/Falb11Ag0031300/Falb11Ag0060700/Falb12Ag0069000/Falb12Ag0069100/Falb12Ag0069200/Falb12Ag0178000/Falb12Ag0192800/Falb13Ag0008100/Falb14Ag0031300/Falb16Ag0009600/Falb16Ag0042400/Falb16Ag0055200/Falb16Ag0113500/Falb17Ag0045200…	26
GO:0016829	MF	lyase activity	42/924	500/20979	5.09396e-05	0.000648447	0.000447804	Falb01Ag0171600/Falb02Ag0127900/Falb03Ag0047200/Falb03Ag0163100/Falb04Ag0161400/Falb05Ag0084700/Falb05Ag0130400/Falb05Ag0130500/Falb07Ag0006700/Falb07Ag0006800/Falb07Ag0084100/Falb07Ag0084300/Falb07Ag0130300/Falb07Ag0130400/Falb08Ag0045700/Falb08Ag0126000/Falb09Ag0089100/Falb10Ag0086500/Falb12Ag0059400/Falb12Ag0059500/Falb12Ag0104700/Falb12Ag0104800/Falb13Ag0005000/Falb13Ag0005100/Falb13Ag0130100…	42
GO:0030497	BP	fatty acid elongation	8/1075	32/24760	5.09849e-05	0.00179035	0.00152439	Falb03Ag0087600/Falb03Ag0087900/Falb04Ag0015200/Falb04Ag0015300/Falb04Ag0072000/Falb04Ag0072100/Falb09Ag0074900/Falb17Ag0029900	8
GO:0015301	MF	anion:anion antiporter activity	8/924	32/20979	5.62386e-05	0.000662739	0.000457674	Falb01Ag0139000/Falb05Ag0028600/Falb07Ag0084500/Falb07Ag0135800/Falb09Ag0115600/Falb15Ag0053800/Falb16Ag0039800/Falb16Ag0068800	8
GO:0140323	MF	solute:anion antiporter activity	8/924	32/20979	5.62386e-05	0.000662739	0.000457674	Falb01Ag0139000/Falb05Ag0028600/Falb07Ag0084500/Falb07Ag0135800/Falb09Ag0115600/Falb15Ag0053800/Falb16Ag0039800/Falb16Ag0068800	8
GO:0004805	MF	trehalose-phosphatase activity	7/924	24/20979	5.62835e-05	0.000662739	0.000457674	Falb02Ag0112600/Falb04Ag0124200/Falb08Ag0108200/Falb09Ag0096100/Falb11Ag0086200/Falb15Ag0028500/Falb17Ag0079600	7
GO:0010226	BP	response to lithium ion	5/1075	11/24760	5.67184e-05	0.00191792	0.001633	Falb07Ag0040600/Falb07Ag0149000/Falb11Ag0077700/Falb11Ag0077800/Falb13Ag0048800	5
GO:0015839	BP	cadaverine transport	5/1075	11/24760	5.67184e-05	0.00191792	0.001633	Falb02Ag0017500/Falb04Ag0121200/Falb04Ag0121800/Falb14Ag0098200/Falb14Ag0098300	5
GO:0070180	MF	large ribosomal subunit rRNA binding	5/924	11/20979	6.06612e-05	0.000696864	0.00048124	Falb01Ag0066100/Falb18Ag0000400/Falb18Ag0000600/Falb18Ag0022700/Falb18Ag0022900	5
GO:2000022	BP	regulation of jasmonic acid mediated signaling pathway	15/1075	108/24760	6.6492e-05	0.00220753	0.00187959	Falb01Ag0014400/Falb03Ag0095300/Falb03Ag0173600/Falb04Ag0022900/Falb04Ag0023200/Falb04Ag0023600/Falb04Ag0136400/Falb07Ag0165400/Falb11Ag0011500/Falb11Ag0160300/Falb12Ag0125000/Falb12Ag0125200/Falb17Ag0076900/Falb18Ag0164700/Falb18Ag0196100	15
GO:0046915	MF	transition metal ion transmembrane transporter activity	15/924	107/20979	6.9431e-05	0.000778619	0.000537698	Falb01Ag0045900/Falb01Ag0117200/Falb01Ag0153100/Falb02Ag0101700/Falb06Ag0070800/Falb06Ag0148300/Falb10Ag0071500/Falb10Ag0071700/Falb10Ag0071800/Falb10Ag0071900/Falb14Ag0047900/Falb16Ag0097800/Falb17Ag0105100/Falb17Ag0124600/Falb17Ag0145200	15
GO:0002218	BP	activation of innate immune response	16/1075	121/24760	7.04457e-05	0.00229703	0.0019558	Falb01Ag0128900/Falb02Ag0095100/Falb02Ag0107700/Falb03Ag0162100/Falb07Ag0147100/Falb08Ag0064800/Falb11Ag0060700/Falb12Ag0069000/Falb12Ag0069100/Falb12Ag0069200/Falb12Ag0178000/Falb12Ag0192800/Falb13Ag0008100/Falb16Ag0009600/Falb16Ag0055200/Falb17Ag0099200	16
GO:0051287	MF	NAD binding	8/924	33/20979	7.13875e-05	0.000781942	0.000539994	Falb03Ag0163100/Falb04Ag0161400/Falb07Ag0006700/Falb07Ag0006800/Falb12Ag0104700/Falb12Ag0104800/Falb13Ag0005000/Falb13Ag0005100	8
GO:0016831	MF	carboxy-lyase activity	13/924	84/20979	7.42838e-05	0.000795174	0.000549131	Falb03Ag0163100/Falb04Ag0161400/Falb05Ag0130400/Falb05Ag0130500/Falb07Ag0006700/Falb07Ag0006800/Falb07Ag0130300/Falb07Ag0130400/Falb12Ag0104700/Falb12Ag0104800/Falb13Ag0005000/Falb13Ag0005100/Falb18Ag0191400	13
GO:0000287	MF	magnesium ion binding	17/924	133/20979	7.71205e-05	0.000807195	0.000557433	Falb02Ag0089000/Falb03Ag0047200/Falb03Ag0107600/Falb03Ag0107700/Falb03Ag0107800/Falb03Ag0107900/Falb03Ag0141100/Falb07Ag0131800/Falb10Ag0013000/Falb11Ag0120700/Falb14Ag0086400/Falb14Ag0086600/Falb14Ag0087100/Falb14Ag0087500/Falb15Ag0457900/Falb17Ag0035300/Falb17Ag0035400	17
GO:0071249	BP	cellular response to nitrate	6/1075	18/24760	7.81821e-05	0.00250457	0.0021325	Falb01Ag0005000/Falb02Ag0084100/Falb03Ag0159300/Falb03Ag0159400/Falb05Ag0116500/Falb18Ag0041000	6
GO:0050778	BP	positive regulation of immune response	24/1075	234/24760	9.0403e-05	0.00280829	0.0023911	Falb01Ag0128900/Falb02Ag0095100/Falb02Ag0107700/Falb03Ag0162100/Falb04Ag0085800/Falb07Ag0147100/Falb08Ag0064800/Falb09Ag0117400/Falb10Ag0094600/Falb10Ag0108000/Falb11Ag0060700/Falb12Ag0069000/Falb12Ag0069100/Falb12Ag0069200/Falb12Ag0178000/Falb12Ag0192800/Falb13Ag0008100/Falb14Ag0031300/Falb16Ag0009600/Falb16Ag0042400/Falb16Ag0055200/Falb16Ag0113500/Falb17Ag0045200/Falb17Ag0099200	24
GO:0010068	BP	protoderm histogenesis	7/1075	26/24760	9.07389e-05	0.00280829	0.0023911	Falb05Ag0100300/Falb09Ag0045800/Falb09Ag0046400/Falb09Ag0047200/Falb09Ag0047300/Falb10Ag0125200/Falb12Ag0078600	7
GO:0050673	BP	epithelial cell proliferation	5/1075	12/24760	9.37515e-05	0.00285317	0.00242931	Falb03Ag0095300/Falb04Ag0022900/Falb04Ag0023200/Falb04Ag0023600/Falb12Ag0125200	5
GO:0043692	BP	monoterpene metabolic process	8/1075	35/24760	0.000101618	0.00295892	0.00251936	Falb03Ag0047200/Falb09Ag0089100/Falb12Ag0059400/Falb12Ag0059500/Falb15Ag0457900/Falb17Ag0035300/Falb17Ag0035400/Falb18Ag0086400	8
GO:0043693	BP	monoterpene biosynthetic process	8/1075	35/24760	0.000101618	0.00295892	0.00251936	Falb03Ag0047200/Falb09Ag0089100/Falb12Ag0059400/Falb12Ag0059500/Falb15Ag0457900/Falb17Ag0035300/Falb17Ag0035400/Falb18Ag0086400	8
GO:0031349	BP	positive regulation of defense response	24/1075	236/24760	0.000103241	0.00295892	0.00251936	Falb01Ag0128900/Falb02Ag0095100/Falb02Ag0107700/Falb03Ag0162100/Falb04Ag0085800/Falb07Ag0147100/Falb08Ag0064800/Falb09Ag0117400/Falb10Ag0094600/Falb10Ag0108000/Falb11Ag0060700/Falb12Ag0069000/Falb12Ag0069100/Falb12Ag0069200/Falb12Ag0178000/Falb12Ag0192800/Falb13Ag0008100/Falb14Ag0031300/Falb16Ag0009600/Falb16Ag0042400/Falb16Ag0055200/Falb16Ag0113500/Falb17Ag0045200/Falb17Ag0099200	24
GO:0009734	BP	auxin-activated signaling pathway	31/1075	343/24760	0.000103708	0.00295892	0.00251936	Falb01Ag0014400/Falb01Ag0135200/Falb02Ag0058800/Falb02Ag0148100/Falb02Ag0150500/Falb02Ag0150600/Falb03Ag0095300/Falb04Ag0022900/Falb04Ag0023200/Falb04Ag0023600/Falb05Ag0125000/Falb06Ag0026400/Falb06Ag0041200/Falb06Ag0042100/Falb06Ag0081600/Falb07Ag0021900/Falb07Ag0088800/Falb08Ag0021200/Falb08Ag0021300/Falb08Ag0023700/Falb08Ag0023800/Falb08Ag0023900/Falb08Ag0024000/Falb11Ag0160300/Falb12Ag0049000…	31
GO:0010143	BP	cutin biosynthetic process	13/1075	89/24760	0.000119011	0.0033433	0.00284663	Falb01Ag0125600/Falb08Ag0081600/Falb11Ag0010100/Falb11Ag0082400/Falb14Ag0072600/Falb14Ag0072700/Falb14Ag0073100/Falb14Ag0073300/Falb14Ag0073500/Falb14Ag0073600/Falb15Ag0003200/Falb16Ag0031400/Falb16Ag0031500	13
GO:0005342	MF	organic acid transmembrane transporter activity	27/924	280/20979	0.000121152	0.0012141	0.000838434	Falb02Ag0017500/Falb02Ag0166500/Falb03Ag0119500/Falb03Ag0167900/Falb04Ag0121200/Falb04Ag0121800/Falb04Ag0165300/Falb05Ag0008900/Falb05Ag0009400/Falb05Ag0028600/Falb05Ag0057900/Falb09Ag0115600/Falb11Ag0160600/Falb11Ag0160700/Falb11Ag0160900/Falb11Ag0172700/Falb11Ag0172800/Falb11Ag0172900/Falb12Ag0173700/Falb14Ag0098200/Falb14Ag0098300/Falb16Ag0039800/Falb16Ag0068800/Falb17Ag0006900/Falb17Ag0162500…	27
GO:0046943	MF	carboxylic acid transmembrane transporter activity	27/924	280/20979	0.000121152	0.0012141	0.000838434	Falb02Ag0017500/Falb02Ag0166500/Falb03Ag0119500/Falb03Ag0167900/Falb04Ag0121200/Falb04Ag0121800/Falb04Ag0165300/Falb05Ag0008900/Falb05Ag0009400/Falb05Ag0028600/Falb05Ag0057900/Falb09Ag0115600/Falb11Ag0160600/Falb11Ag0160700/Falb11Ag0160900/Falb11Ag0172700/Falb11Ag0172800/Falb11Ag0172900/Falb12Ag0173700/Falb14Ag0098200/Falb14Ag0098300/Falb16Ag0039800/Falb16Ag0068800/Falb17Ag0006900/Falb17Ag0162500…	27
GO:0046942	BP	carboxylic acid transport	28/1075	300/24760	0.000128096	0.00354399	0.00301751	Falb02Ag0017500/Falb02Ag0166500/Falb03Ag0119500/Falb03Ag0167900/Falb04Ag0121200/Falb04Ag0121800/Falb04Ag0165300/Falb05Ag0008900/Falb05Ag0009400/Falb05Ag0028600/Falb05Ag0057900/Falb09Ag0115600/Falb10Ag0120100/Falb11Ag0160600/Falb11Ag0160700/Falb11Ag0160900/Falb11Ag0172700/Falb11Ag0172800/Falb11Ag0172900/Falb12Ag0173700/Falb14Ag0098200/Falb14Ag0098300/Falb16Ag0039800/Falb16Ag0068800/Falb17Ag0006900…	28
GO:0006714	BP	sesquiterpenoid metabolic process	17/1075	141/24760	0.000135927	0.00370451	0.00315418	Falb07Ag0084100/Falb07Ag0084300/Falb08Ag0120700/Falb08Ag0120800/Falb09Ag0089100/Falb12Ag0059400/Falb12Ag0059500/Falb13Ag0130100/Falb15Ag0037600/Falb16Ag0048500/Falb16Ag0070500/Falb16Ag0070600/Falb16Ag0070800/Falb16Ag0075300/Falb16Ag0075400/Falb18Ag0086400/Falb18Ag0167100	17
GO:0002253	BP	activation of immune response	16/1075	128/24760	0.000138493	0.00371896	0.00316648	Falb01Ag0128900/Falb02Ag0095100/Falb02Ag0107700/Falb03Ag0162100/Falb07Ag0147100/Falb08Ag0064800/Falb11Ag0060700/Falb12Ag0069000/Falb12Ag0069100/Falb12Ag0069200/Falb12Ag0178000/Falb12Ag0192800/Falb13Ag0008100/Falb16Ag0009600/Falb16Ag0055200/Falb17Ag0099200	16
GO:0042335	BP	cuticle development	13/1075	91/24760	0.000149823	0.00394965	0.00336291	Falb03Ag0102800/Falb03Ag0102900/Falb04Ag0030900/Falb05Ag0100300/Falb06Ag0043200/Falb09Ag0036800/Falb09Ag0045800/Falb09Ag0046400/Falb09Ag0047200/Falb09Ag0047300/Falb10Ag0125200/Falb12Ag0078600/Falb13Ag0048900	13
GO:0048508	BP	embryonic meristem development	15/1075	116/24760	0.000151411	0.00394965	0.00336291	Falb02Ag0028700/Falb02Ag0058800/Falb05Ag0100300/Falb05Ag0103700/Falb05Ag0106300/Falb05Ag0125000/Falb07Ag0021900/Falb07Ag0088800/Falb09Ag0045800/Falb09Ag0046400/Falb09Ag0047200/Falb09Ag0047300/Falb10Ag0125200/Falb12Ag0078600/Falb12Ag0163600	15
GO:0120091	MF	jasmonic acid hydrolase	5/924	13/20979	0.000156952	0.00154009	0.00106356	Falb03Ag0173600/Falb04Ag0136400/Falb07Ag0165400/Falb11Ag0011500/Falb18Ag0164700	5
GO:1903825	BP	organic acid transmembrane transport	27/1075	289/24760	0.000164967	0.00418375	0.00356223	Falb02Ag0017500/Falb02Ag0166500/Falb03Ag0119500/Falb03Ag0167900/Falb04Ag0121200/Falb04Ag0121800/Falb04Ag0165300/Falb05Ag0008900/Falb05Ag0009400/Falb05Ag0028600/Falb05Ag0057900/Falb09Ag0115600/Falb11Ag0160600/Falb11Ag0160700/Falb11Ag0160900/Falb11Ag0172700/Falb11Ag0172800/Falb11Ag0172900/Falb12Ag0173700/Falb14Ag0098200/Falb14Ag0098300/Falb16Ag0039800/Falb16Ag0068800/Falb17Ag0006900/Falb17Ag0162500…	27
GO:1905039	BP	carboxylic acid transmembrane transport	27/1075	289/24760	0.000164967	0.00418375	0.00356223	Falb02Ag0017500/Falb02Ag0166500/Falb03Ag0119500/Falb03Ag0167900/Falb04Ag0121200/Falb04Ag0121800/Falb04Ag0165300/Falb05Ag0008900/Falb05Ag0009400/Falb05Ag0028600/Falb05Ag0057900/Falb09Ag0115600/Falb11Ag0160600/Falb11Ag0160700/Falb11Ag0160900/Falb11Ag0172700/Falb11Ag0172800/Falb11Ag0172900/Falb12Ag0173700/Falb14Ag0098200/Falb14Ag0098300/Falb16Ag0039800/Falb16Ag0068800/Falb17Ag0006900/Falb17Ag0162500…	27
GO:2000116	BP	regulation of cysteine-type endopeptidase activity	9/1075	48/24760	0.000192829	0.00482337	0.00410683	Falb02Ag0054600/Falb02Ag0054700/Falb02Ag0054800/Falb02Ag0054900/Falb06Ag0107800/Falb06Ag0107900/Falb13Ag0133700/Falb16Ag0038400/Falb16Ag0038500	9
GO:1902047	BP	polyamine transmembrane transport	6/1075	21/24760	0.000204328	0.00501325	0.0042685	Falb02Ag0017500/Falb04Ag0121200/Falb04Ag0121800/Falb12Ag0173700/Falb14Ag0098200/Falb14Ag0098300	6
GO:0015291	MF	secondary active transmembrane transporter activity	30/924	336/20979	0.000206519	0.00198511	0.00137088	Falb01Ag0125700/Falb01Ag0139000/Falb01Ag0188600/Falb02Ag0017500/Falb03Ag0007900/Falb03Ag0008000/Falb03Ag0008100/Falb03Ag0021800/Falb03Ag0022100/Falb04Ag0121200/Falb04Ag0121800/Falb05Ag0028600/Falb05Ag0131600/Falb06Ag0142600/Falb07Ag0084500/Falb07Ag0135800/Falb09Ag0080600/Falb09Ag0115600/Falb12Ag0134400/Falb12Ag0156300/Falb12Ag0158800/Falb12Ag0159100/Falb12Ag0173700/Falb13Ag0093000/Falb14Ag0098200…	30
GO:0015849	BP	organic acid transport	28/1075	309/24760	0.000210249	0.00501325	0.0042685	Falb02Ag0017500/Falb02Ag0166500/Falb03Ag0119500/Falb03Ag0167900/Falb04Ag0121200/Falb04Ag0121800/Falb04Ag0165300/Falb05Ag0008900/Falb05Ag0009400/Falb05Ag0028600/Falb05Ag0057900/Falb09Ag0115600/Falb10Ag0120100/Falb11Ag0160600/Falb11Ag0160700/Falb11Ag0160900/Falb11Ag0172700/Falb11Ag0172800/Falb11Ag0172900/Falb12Ag0173700/Falb14Ag0098200/Falb14Ag0098300/Falb16Ag0039800/Falb16Ag0068800/Falb17Ag0006900…	28
GO:0036294	BP	cellular response to decreased oxygen levels	12/1075	82/24760	0.000211402	0.00501325	0.0042685	Falb01Ag0035200/Falb01Ag0035500/Falb01Ag0035600/Falb05Ag0032600/Falb12Ag0069000/Falb12Ag0069100/Falb12Ag0069200/Falb12Ag0178000/Falb12Ag0192800/Falb14Ag0032400/Falb14Ag0032500/Falb17Ag0208600	12
GO:0071453	BP	cellular response to oxygen levels	12/1075	82/24760	0.000211402	0.00501325	0.0042685	Falb01Ag0035200/Falb01Ag0035500/Falb01Ag0035600/Falb05Ag0032600/Falb12Ag0069000/Falb12Ag0069100/Falb12Ag0069200/Falb12Ag0178000/Falb12Ag0192800/Falb14Ag0032400/Falb14Ag0032500/Falb17Ag0208600	12
GO:0010321	BP	regulation of vegetative phase change	5/1075	14/24760	0.000220349	0.00509313	0.00433652	Falb01Ag0068000/Falb01Ag0139900/Falb01Ag0174200/Falb06Ag0124600/Falb10Ag0054800	5
GO:0061088	BP	regulation of sequestering of zinc ion	5/1075	14/24760	0.000220349	0.00509313	0.00433652	Falb01Ag0045900/Falb02Ag0101700/Falb06Ag0070800/Falb14Ag0047900/Falb17Ag0145200	5
GO:0015203	MF	polyamine transmembrane transporter activity	6/924	21/20979	0.00022049	0.00207702	0.00143435	Falb02Ag0017500/Falb04Ag0121200/Falb04Ag0121800/Falb12Ag0173700/Falb14Ag0098200/Falb14Ag0098300	6
GO:0010584	BP	pollen exine formation	12/1075	83/24760	0.000237512	0.00536995	0.00457221	Falb09Ag0027200/Falb09Ag0027700/Falb09Ag0027800/Falb10Ag0149200/Falb10Ag0149500/Falb10Ag0149900/Falb11Ag0012200/Falb13Ag0102500/Falb13Ag0102600/Falb16Ag0026100/Falb16Ag0026200/Falb16Ag0052000	12
GO:1901002	BP	positive regulation of response to salt stress	10/1075	60/24760	0.00023837	0.00536995	0.00457221	Falb01Ag0124900/Falb04Ag0085800/Falb09Ag0117400/Falb10Ag0094600/Falb14Ag0031300/Falb15Ag0468900/Falb15Ag0476500/Falb16Ag0113500/Falb17Ag0045200/Falb17Ag0121500	10
GO:0048199	BP	vesicle targeting to from or within Golgi	7/1075	30/24760	0.000241247	0.00536995	0.00457221	Falb02Ag0054600/Falb02Ag0054700/Falb02Ag0054800/Falb02Ag0054900/Falb18Ag0117200/Falb18Ag0197200/Falb18Ag0197500	7
GO:0000124	CC	SAGA complex	5/1015	15/24793	0.000242541	0.0123696	0.0105186	Falb04Ag0055400/Falb15Ag0436300/Falb17Ag0097700/Falb17Ag0097800/Falb17Ag0097900	5
GO:0045088	BP	regulation of innate immune response	25/1075	265/24760	0.000244089	0.00536995	0.00457221	Falb01Ag0128900/Falb02Ag0095100/Falb02Ag0107700/Falb03Ag0162100/Falb04Ag0085800/Falb05Ag0032600/Falb07Ag0147100/Falb08Ag0064800/Falb09Ag0117400/Falb10Ag0094600/Falb10Ag0108000/Falb11Ag0060700/Falb12Ag0069000/Falb12Ag0069100/Falb12Ag0069200/Falb12Ag0178000/Falb12Ag0192800/Falb13Ag0008100/Falb14Ag0031300/Falb16Ag0009600/Falb16Ag0042400/Falb16Ag0055200/Falb16Ag0113500/Falb17Ag0045200/Falb17Ag0099200	25
GO:0016747	MF	acyltransferase activity transferring groups other than amino-acyl groups	39/924	488/20979	0.000261179	0.00241207	0.00166573	Falb01Ag0087500/Falb01Ag0125600/Falb02Ag0014500/Falb03Ag0069700/Falb03Ag0087600/Falb03Ag0087900/Falb04Ag0000900/Falb04Ag0015200/Falb04Ag0015300/Falb04Ag0072000/Falb04Ag0072100/Falb05Ag0095300/Falb08Ag0057800/Falb08Ag0057900/Falb08Ag0081600/Falb09Ag0027200/Falb09Ag0027700/Falb09Ag0027800/Falb09Ag0074900/Falb10Ag0149200/Falb10Ag0149400/Falb10Ag0149500/Falb10Ag0149900/Falb13Ag0002800/Falb14Ag0072600…	39
GO:0008645	BP	hexose transmembrane transport	13/1075	97/24760	0.000286659	0.00608651	0.00518232	Falb01Ag0125700/Falb03Ag0007900/Falb03Ag0008000/Falb03Ag0008100/Falb03Ag0021800/Falb03Ag0022100/Falb05Ag0131600/Falb09Ag0080600/Falb12Ag0134400/Falb12Ag0156300/Falb12Ag0158800/Falb12Ag0159100/Falb13Ag0093000	13
GO:0046323	BP	glucose import	13/1075	97/24760	0.000286659	0.00608651	0.00518232	Falb01Ag0125700/Falb03Ag0007900/Falb03Ag0008000/Falb03Ag0008100/Falb03Ag0021800/Falb03Ag0022100/Falb05Ag0131600/Falb09Ag0080600/Falb12Ag0134400/Falb12Ag0156300/Falb12Ag0158800/Falb12Ag0159100/Falb13Ag0093000	13
GO:1904659	BP	glucose transmembrane transport	13/1075	97/24760	0.000286659	0.00608651	0.00518232	Falb01Ag0125700/Falb03Ag0007900/Falb03Ag0008000/Falb03Ag0008100/Falb03Ag0021800/Falb03Ag0022100/Falb05Ag0131600/Falb09Ag0080600/Falb12Ag0134400/Falb12Ag0156300/Falb12Ag0158800/Falb12Ag0159100/Falb13Ag0093000	13
GO:1904961	BP	quiescent center organization	5/1075	15/24760	0.000318733	0.00668972	0.00569592	Falb03Ag0095300/Falb04Ag0022900/Falb04Ag0023200/Falb04Ag0023600/Falb12Ag0125200	5
GO:0005355	MF	glucose transmembrane transporter activity	13/924	97/20979	0.000326919	0.00290526	0.00200631	Falb01Ag0125700/Falb03Ag0007900/Falb03Ag0008000/Falb03Ag0008100/Falb03Ag0021800/Falb03Ag0022100/Falb05Ag0131600/Falb09Ag0080600/Falb12Ag0134400/Falb12Ag0156300/Falb12Ag0158800/Falb12Ag0159100/Falb13Ag0093000	13
GO:0015149	MF	hexose transmembrane transporter activity	13/924	97/20979	0.000326919	0.00290526	0.00200631	Falb01Ag0125700/Falb03Ag0007900/Falb03Ag0008000/Falb03Ag0008100/Falb03Ag0021800/Falb03Ag0022100/Falb05Ag0131600/Falb09Ag0080600/Falb12Ag0134400/Falb12Ag0156300/Falb12Ag0158800/Falb12Ag0159100/Falb13Ag0093000	13
GO:0015749	BP	monosaccharide transmembrane transport	13/1075	99/24760	0.000351305	0.00723896	0.00616357	Falb01Ag0125700/Falb03Ag0007900/Falb03Ag0008000/Falb03Ag0008100/Falb03Ag0021800/Falb03Ag0022100/Falb05Ag0131600/Falb09Ag0080600/Falb12Ag0134400/Falb12Ag0156300/Falb12Ag0158800/Falb12Ag0159100/Falb13Ag0093000	13
GO:0015700	BP	arsenite transport	6/1075	23/24760	0.00035283	0.00723896	0.00616357	Falb01Ag0000300/Falb01Ag0188600/Falb06Ag0142600/Falb11Ag0000200/Falb15Ag0471500/Falb17Ag0089800	6
GO:2001257	BP	regulation of cation channel activity	7/1075	32/24760	0.000369749	0.00750179	0.00638735	Falb02Ag0054600/Falb02Ag0054700/Falb02Ag0054800/Falb02Ag0054900/Falb06Ag0073200/Falb15Ag0007500/Falb15Ag0007600	7
GO:0015105	MF	arsenite transmembrane transporter activity	6/924	23/20979	0.000380351	0.00330716	0.00228386	Falb01Ag0000300/Falb01Ag0188600/Falb06Ag0142600/Falb11Ag0000200/Falb15Ag0471500/Falb17Ag0089800	6
GO:0005351	MF	carbohydrate:proton symporter activity	13/924	99/20979	0.000400229	0.00330716	0.00228386	Falb01Ag0125700/Falb03Ag0007900/Falb03Ag0008000/Falb03Ag0008100/Falb03Ag0021800/Falb03Ag0022100/Falb05Ag0131600/Falb09Ag0080600/Falb12Ag0134400/Falb12Ag0156300/Falb12Ag0158800/Falb12Ag0159100/Falb13Ag0093000	13
GO:0005402	MF	carbohydrate:cation symporter activity	13/924	99/20979	0.000400229	0.00330716	0.00228386	Falb01Ag0125700/Falb03Ag0007900/Falb03Ag0008000/Falb03Ag0008100/Falb03Ag0021800/Falb03Ag0022100/Falb05Ag0131600/Falb09Ag0080600/Falb12Ag0134400/Falb12Ag0156300/Falb12Ag0158800/Falb12Ag0159100/Falb13Ag0093000	13
GO:0015145	MF	monosaccharide transmembrane transporter activity	13/924	99/20979	0.000400229	0.00330716	0.00228386	Falb01Ag0125700/Falb03Ag0007900/Falb03Ag0008000/Falb03Ag0008100/Falb03Ag0021800/Falb03Ag0022100/Falb05Ag0131600/Falb09Ag0080600/Falb12Ag0134400/Falb12Ag0156300/Falb12Ag0158800/Falb12Ag0159100/Falb13Ag0093000	13
GO:0000502	CC	proteasome complex	14/1015	121/24793	0.000438373	0.0186308	0.0158429	Falb01Ag0104600/Falb02Ag0132900/Falb03Ag0056900/Falb03Ag0057000/Falb04Ag0130000/Falb05Ag0079800/Falb06Ag0052000/Falb07Ag0122500/Falb08Ag0143900/Falb14Ag0025300/Falb14Ag0060900/Falb16Ag0020400/Falb16Ag0021000/Falb16Ag0044500	14
GO:0008514	MF	organic anion transmembrane transporter activity	31/924	368/20979	0.000449527	0.00365047	0.00252094	Falb01Ag0139000/Falb02Ag0017500/Falb02Ag0166500/Falb03Ag0119500/Falb03Ag0167900/Falb04Ag0121200/Falb04Ag0121800/Falb04Ag0165300/Falb05Ag0008900/Falb05Ag0009400/Falb05Ag0028600/Falb05Ag0057900/Falb07Ag0084500/Falb07Ag0135800/Falb09Ag0115600/Falb11Ag0160600/Falb11Ag0160700/Falb11Ag0160900/Falb11Ag0172700/Falb11Ag0172800/Falb11Ag0172900/Falb12Ag0173700/Falb14Ag0098200/Falb14Ag0098300/Falb15Ag0053800…	31
GO:0015846	BP	polyamine transport	6/1075	24/24760	0.000453267	0.00909523	0.00774408	Falb02Ag0017500/Falb04Ag0121200/Falb04Ag0121800/Falb12Ag0173700/Falb14Ag0098200/Falb14Ag0098300	6
GO:0015171	MF	amino acid transmembrane transporter activity	17/924	154/20979	0.00045828	0.00365847	0.00252647	Falb02Ag0017500/Falb02Ag0166500/Falb03Ag0167900/Falb04Ag0121200/Falb04Ag0121800/Falb04Ag0165300/Falb05Ag0057900/Falb11Ag0160600/Falb11Ag0160700/Falb11Ag0160900/Falb11Ag0172700/Falb11Ag0172800/Falb11Ag0172900/Falb12Ag0173700/Falb14Ag0098200/Falb14Ag0098300/Falb17Ag0006900	17
GO:0050502	MF	cis-zeatin O-beta-D-glucosyltransferase activity	6/924	24/20979	0.000488374	0.00383373	0.0026475	Falb02Ag0113400/Falb11Ag0089900/Falb11Ag0090000/Falb11Ag0090200/Falb12Ag0060600/Falb18Ag0076200	6
GO:0016102	BP	diterpenoid biosynthetic process	16/1075	144/24760	0.000535297	0.0106245	0.00904614	Falb01Ag0171600/Falb03Ag0047200/Falb04Ag0088300/Falb04Ag0093600/Falb11Ag0111100/Falb11Ag0111200/Falb11Ag0120700/Falb14Ag0086400/Falb14Ag0086600/Falb14Ag0087100/Falb14Ag0087500/Falb15Ag0457900/Falb17Ag0035300/Falb17Ag0035400/Falb17Ag0069100/Falb17Ag0069200	16
GO:0016410	MF	N-acyltransferase activity	12/924	90/20979	0.000574822	0.00443838	0.00306505	Falb05Ag0095300/Falb09Ag0027200/Falb09Ag0027700/Falb09Ag0027800/Falb10Ag0149200/Falb10Ag0149500/Falb10Ag0149900/Falb16Ag0026100/Falb16Ag0026200/Falb16Ag0052000/Falb18Ag0137900/Falb18Ag0138000	12
GO:0008825	MF	cyclopropane-fatty-acyl-phospholipid synthase activity	4/924	10/20979	0.000634373	0.00481919	0.00332803	Falb16Ag0036400/Falb16Ag0037100/Falb16Ag0037300/Falb16Ag0037500	4
GO:0004316	MF	3-oxoacyl-[acyl-carrier-protein] reductase (NADPH) activity	5/924	17/20979	0.000651322	0.00486941	0.00336272	Falb03Ag0087600/Falb03Ag0087900/Falb04Ag0015200/Falb04Ag0015300/Falb09Ag0074900	5
GO:0050829	BP	defense response to Gram-negative bacterium	7/1075	35/24760	0.000659458	0.0129481	0.0110246	Falb06Ag0043500/Falb11Ag0019600/Falb11Ag0019700/Falb11Ag0019800/Falb11Ag0020000/Falb11Ag0020100/Falb11Ag0020200	7
GO:1905393	BP	plant organ formation	33/1075	417/24760	0.000713155	0.0136917	0.0116577	Falb01Ag0125700/Falb01Ag0126100/Falb02Ag0112600/Falb03Ag0007900/Falb03Ag0008000/Falb03Ag0008100/Falb03Ag0021800/Falb03Ag0022100/Falb04Ag0124200/Falb05Ag0100300/Falb08Ag0108200/Falb08Ag0120700/Falb08Ag0120800/Falb09Ag0045800/Falb09Ag0046400/Falb09Ag0047200/Falb09Ag0047300/Falb09Ag0066900/Falb09Ag0080600/Falb09Ag0096100/Falb10Ag0125200/Falb11Ag0012200/Falb11Ag0086200/Falb12Ag0078600/Falb12Ag0134400…	33
GO:0007097	BP	nuclear migration	6/1075	26/24760	0.000719827	0.0136917	0.0116577	Falb02Ag0048200/Falb03Ag0033900/Falb05Ag0174900/Falb07Ag0004500/Falb07Ag0110200/Falb12Ag0046700	6
GO:0051647	BP	nucleus localization	6/1075	26/24760	0.000719827	0.0136917	0.0116577	Falb02Ag0048200/Falb03Ag0033900/Falb05Ag0174900/Falb07Ag0004500/Falb07Ag0110200/Falb12Ag0046700	6
GO:0034274	CC	Atg12-Atg5-Atg16 complex	4/1015	11/24793	0.000731443	0.0266454	0.0226582	Falb09Ag0130100/Falb13Ag0113700/Falb14Ag0063700/Falb14Ag0063800	4
GO:0003333	BP	amino acid transmembrane transport	17/1075	163/24760	0.000755873	0.0138022	0.0117518	Falb02Ag0017500/Falb02Ag0166500/Falb03Ag0167900/Falb04Ag0121200/Falb04Ag0121800/Falb04Ag0165300/Falb05Ag0057900/Falb11Ag0160600/Falb11Ag0160700/Falb11Ag0160900/Falb11Ag0172700/Falb11Ag0172800/Falb11Ag0172900/Falb12Ag0173700/Falb14Ag0098200/Falb14Ag0098300/Falb17Ag0006900	17
GO:0006865	BP	amino acid transport	17/1075	163/24760	0.000755873	0.0138022	0.0117518	Falb02Ag0017500/Falb02Ag0166500/Falb03Ag0167900/Falb04Ag0121200/Falb04Ag0121800/Falb04Ag0165300/Falb05Ag0057900/Falb11Ag0160600/Falb11Ag0160700/Falb11Ag0160900/Falb11Ag0172700/Falb11Ag0172800/Falb11Ag0172900/Falb12Ag0173700/Falb14Ag0098200/Falb14Ag0098300/Falb17Ag0006900	17
GO:0006914	BP	autophagy	17/1075	163/24760	0.000755873	0.0138022	0.0117518	Falb01Ag0000100/Falb01Ag0000200/Falb01Ag0000400/Falb01Ag0005700/Falb02Ag0054600/Falb02Ag0054700/Falb02Ag0054800/Falb02Ag0054900/Falb09Ag0130100/Falb10Ag0146400/Falb13Ag0113700/Falb13Ag0115100/Falb13Ag0120400/Falb14Ag0063700/Falb14Ag0063800/Falb16Ag0066600/Falb18Ag0048000	17
GO:0061919	BP	process utilizing autophagic mechanism	17/1075	163/24760	0.000755873	0.0138022	0.0117518	Falb01Ag0000100/Falb01Ag0000200/Falb01Ag0000400/Falb01Ag0005700/Falb02Ag0054600/Falb02Ag0054700/Falb02Ag0054800/Falb02Ag0054900/Falb09Ag0130100/Falb10Ag0146400/Falb13Ag0113700/Falb13Ag0115100/Falb13Ag0120400/Falb14Ag0063700/Falb14Ag0063800/Falb16Ag0066600/Falb18Ag0048000	17
GO:0051656	BP	establishment of organelle localization	20/1075	208/24760	0.000771428	0.0139468	0.0118749	Falb02Ag0048200/Falb02Ag0054600/Falb02Ag0054700/Falb02Ag0054800/Falb02Ag0054900/Falb03Ag0033900/Falb05Ag0174900/Falb06Ag0018300/Falb07Ag0004500/Falb07Ag0110200/Falb09Ag0034700/Falb11Ag0055100/Falb11Ag0103500/Falb11Ag0104300/Falb12Ag0046700/Falb12Ag0080700/Falb17Ag0065400/Falb18Ag0117200/Falb18Ag0197200/Falb18Ag0197500	20
GO:0009742	BP	brassinosteroid mediated signaling pathway	17/1075	165/24760	0.000867291	0.0155262	0.0132197	Falb02Ag0095100/Falb03Ag0090000/Falb03Ag0162100/Falb03Ag0170500/Falb04Ag0167800/Falb05Ag0160700/Falb05Ag0161000/Falb07Ag0091500/Falb07Ag0130300/Falb07Ag0130400/Falb07Ag0130700/Falb11Ag0060700/Falb12Ag0143600/Falb14Ag0114100/Falb15Ag0431500/Falb15Ag0431600/Falb17Ag0168700	17
GO:0016872	MF	intramolecular lyase activity	5/924	18/20979	0.000869332	0.00639774	0.00441815	Falb11Ag0120700/Falb14Ag0086400/Falb14Ag0086600/Falb14Ag0087100/Falb14Ag0087500	5
GO:2001234	BP	negative regulation of apoptotic signaling pathway	4/1075	11/24760	0.00091249	0.0161768	0.0137736	Falb02Ag0054600/Falb02Ag0054700/Falb02Ag0054800/Falb02Ag0054900	4
GO:0016126	BP	sterol biosynthetic process	9/1075	59/24760	0.00094316	0.016402	0.0139654	Falb02Ag0105300/Falb03Ag0004500/Falb03Ag0004600/Falb08Ag0101100/Falb10Ag0011500/Falb12Ag0165500/Falb12Ag0178600/Falb12Ag0192200/Falb15Ag0023200	9
GO:0048235	BP	pollen sperm cell differentiation	9/1075	59/24760	0.00094316	0.016402	0.0139654	Falb01Ag0125600/Falb03Ag0102800/Falb03Ag0102900/Falb04Ag0030900/Falb06Ag0043200/Falb13Ag0168500/Falb13Ag0172300/Falb16Ag0049800/Falb16Ag0050000	9
GO:0016874	MF	ligase activity	25/924	287/20979	0.000962039	0.0066647	0.00460251	Falb01Ag0135200/Falb01Ag0146800/Falb01Ag0147000/Falb01Ag0171500/Falb01Ag0196200/Falb02Ag0000500/Falb04Ag0027700/Falb05Ag0087600/Falb06Ag0081600/Falb06Ag0097700/Falb06Ag0151700/Falb10Ag0105000/Falb10Ag0105100/Falb11Ag0104400/Falb13Ag0102700/Falb15Ag0431900/Falb15Ag0432500/Falb16Ag0040500/Falb16Ag0106700/Falb18Ag0027800/Falb18Ag0038800/Falb18Ag0039000/Falb18Ag0039100/Falb18Ag0039200/Falb18Ag0039300	25
GO:0031176	MF	endo-14-beta-xylanase activity	4/924	11/20979	0.000962208	0.0066647	0.00460251	Falb05Ag0102200/Falb10Ag0038100/Falb18Ag0072500/Falb18Ag0072800	4
GO:0008559	MF	ABC-type xenobiotic transporter activity	4/924	11/20979	0.000962208	0.0066647	0.00460251	Falb06Ag0026400/Falb06Ag0041200/Falb06Ag0042100/Falb16Ag0054100	4
GO:0008843	MF	endochitinase activity	4/924	11/20979	0.000962208	0.0066647	0.00460251	Falb04Ag0038700/Falb04Ag0038800/Falb04Ag0038900/Falb04Ag0039200	4
GO:0019905	MF	syntaxin binding	7/924	37/20979	0.00101599	0.00693525	0.00478934	Falb02Ag0054600/Falb02Ag0054700/Falb02Ag0054800/Falb02Ag0054900/Falb18Ag0117200/Falb18Ag0197200/Falb18Ag0197500	7
GO:1905369	CC	endopeptidase complex	14/1015	132/24793	0.00104862	0.0299147	0.0254383	Falb01Ag0104600/Falb02Ag0132900/Falb03Ag0056900/Falb03Ag0057000/Falb04Ag0130000/Falb05Ag0079800/Falb06Ag0052000/Falb07Ag0122500/Falb08Ag0143900/Falb14Ag0025300/Falb14Ag0060900/Falb16Ag0020400/Falb16Ag0021000/Falb16Ag0044500	14
GO:0005762	CC	mitochondrial large ribosomal subunit	5/1015	20/24793	0.00105581	0.0299147	0.0254383	Falb01Ag0066100/Falb18Ag0000400/Falb18Ag0000600/Falb18Ag0022700/Falb18Ag0022900	5
GO:0031407	BP	oxylipin metabolic process	5/1075	19/24760	0.00106771	0.0182209	0.0155141	Falb02Ag0127900/Falb03Ag0130000/Falb08Ag0045700/Falb08Ag0126000/Falb16Ag0017300	5
GO:1901527	BP	abscisic acid-activated signaling pathway involved in stomatal movement	5/1075	19/24760	0.00106771	0.0182209	0.0155141	Falb11Ag0000600/Falb12Ag0179400/Falb12Ag0179600/Falb12Ag0191200/Falb12Ag0191400	5
GO:1900151	BP	regulation of nuclear-transcribed mRNA catabolic process deadenylation-dependent decay	6/1075	28/24760	0.00109373	0.0183225	0.0156006	Falb08Ag0118800/Falb08Ag0122400/Falb15Ag0039500/Falb15Ag0040200/Falb15Ag0046400/Falb15Ag0416800	6
GO:0060211	BP	regulation of nuclear-transcribed mRNA poly(A) tail shortening	6/1075	28/24760	0.00109373	0.0183225	0.0156006	Falb08Ag0118800/Falb08Ag0122400/Falb15Ag0039500/Falb15Ag0040200/Falb15Ag0046400/Falb15Ag0416800	6
GO:0009739	BP	response to gibberellin	29/1075	362/24760	0.00120765	0.0200471	0.017069	Falb01Ag0014400/Falb03Ag0095300/Falb03Ag0158100/Falb04Ag0022900/Falb04Ag0023200/Falb04Ag0023600/Falb04Ag0154500/Falb05Ag0102100/Falb07Ag0046200/Falb08Ag0033600/Falb11Ag0111100/Falb11Ag0111200/Falb11Ag0120700/Falb11Ag0160300/Falb12Ag0099200/Falb12Ag0125200/Falb13Ag0148200/Falb14Ag0086400/Falb14Ag0086600/Falb14Ag0087100/Falb14Ag0087500/Falb15Ag0051800/Falb16Ag0049800/Falb16Ag0050000/Falb16Ag0095000…	29
GO:0010507	BP	negative regulation of autophagy	4/1075	12/24760	0.00132186	0.0212863	0.0181241	Falb01Ag0000100/Falb01Ag0000200/Falb01Ag0000400/Falb13Ag0120400	4
GO:0089722	BP	phosphoenolpyruvate transmembrane transport	4/1075	12/24760	0.00132186	0.0212863	0.0181241	Falb05Ag0028600/Falb09Ag0115600/Falb16Ag0039800/Falb16Ag0068800	4
GO:0051554	BP	flavonol metabolic process	6/1075	29/24760	0.00132894	0.0212863	0.0181241	Falb04Ag0108500/Falb11Ag0048800/Falb11Ag0048900/Falb15Ag0423000/Falb18Ag0182800/Falb18Ag0182900	6
GO:0051555	BP	flavonol biosynthetic process	6/1075	29/24760	0.00132894	0.0212863	0.0181241	Falb04Ag0108500/Falb11Ag0048800/Falb11Ag0048900/Falb15Ag0423000/Falb18Ag0182800/Falb18Ag0182900	6
GO:0032119	BP	sequestering of zinc ion	5/1075	20/24760	0.00137311	0.0218026	0.0185637	Falb01Ag0045900/Falb02Ag0101700/Falb06Ag0070800/Falb14Ag0047900/Falb17Ag0145200	5
GO:0009670	MF	triose-phosphate:phosphate antiporter activity	4/924	12/20979	0.0013932	0.00863419	0.0059626	Falb05Ag0028600/Falb09Ag0115600/Falb16Ag0039800/Falb16Ag0068800	4
GO:0015121	MF	phosphoenolpyruvate:phosphate antiporter activity	4/924	12/20979	0.0013932	0.00863419	0.0059626	Falb05Ag0028600/Falb09Ag0115600/Falb16Ag0039800/Falb16Ag0068800	4
GO:0015315	MF	organophosphate:inorganic phosphate antiporter activity	4/924	12/20979	0.0013932	0.00863419	0.0059626	Falb05Ag0028600/Falb09Ag0115600/Falb16Ag0039800/Falb16Ag0068800	4
GO:0015355	MF	secondary active monocarboxylate transmembrane transporter activity	4/924	12/20979	0.0013932	0.00863419	0.0059626	Falb05Ag0028600/Falb09Ag0115600/Falb16Ag0039800/Falb16Ag0068800	4
GO:0019776	MF	Atg8 ligase activity	4/924	12/20979	0.0013932	0.00863419	0.0059626	Falb09Ag0130100/Falb13Ag0113700/Falb14Ag0063700/Falb14Ag0063800	4
GO:0052578	MF	alpha-farnesene synthase activity	4/924	12/20979	0.0013932	0.00863419	0.0059626	Falb09Ag0089100/Falb12Ag0059400/Falb12Ag0059500/Falb18Ag0086400	4
GO:0089721	MF	phosphoenolpyruvate transmembrane transporter activity	4/924	12/20979	0.0013932	0.00863419	0.0059626	Falb05Ag0028600/Falb09Ag0115600/Falb16Ag0039800/Falb16Ag0068800	4
GO:0030198	BP	extracellular matrix organization	15/1075	143/24760	0.00142259	0.0222022	0.0189039	Falb09Ag0027200/Falb09Ag0027700/Falb09Ag0027800/Falb10Ag0149200/Falb10Ag0149500/Falb10Ag0149900/Falb11Ag0012200/Falb13Ag0005000/Falb13Ag0005100/Falb13Ag0102500/Falb13Ag0102600/Falb16Ag0026100/Falb16Ag0026200/Falb16Ag0042400/Falb16Ag0052000	15
GO:0043062	BP	extracellular structure organization	15/1075	143/24760	0.00142259	0.0222022	0.0189039	Falb09Ag0027200/Falb09Ag0027700/Falb09Ag0027800/Falb10Ag0149200/Falb10Ag0149500/Falb10Ag0149900/Falb11Ag0012200/Falb13Ag0005000/Falb13Ag0005100/Falb13Ag0102500/Falb13Ag0102600/Falb16Ag0026100/Falb16Ag0026200/Falb16Ag0042400/Falb16Ag0052000	15
GO:0009404	BP	toxin metabolic process	10/1075	75/24760	0.00145883	0.0225749	0.0192212	Falb01Ag0135200/Falb01Ag0182000/Falb04Ag0108500/Falb05Ag0063800/Falb06Ag0081600/Falb14Ag0052200/Falb14Ag0052300/Falb15Ag0423000/Falb15Ag0431900/Falb15Ag0432500	10
GO:0030667	CC	secretory granule membrane	4/1015	13/24793	0.00148412	0.0376939	0.0320534	Falb16Ag0042400/Falb18Ag0117200/Falb18Ag0197200/Falb18Ag0197500	4
GO:0010929	BP	positive regulation of auxin mediated signaling pathway	8/1075	51/24760	0.00148836	0.0228381	0.0194454	Falb01Ag0014400/Falb03Ag0095300/Falb04Ag0022900/Falb04Ag0023200/Falb04Ag0023600/Falb11Ag0160300/Falb12Ag0125200/Falb18Ag0196100	8
GO:0006903	BP	vesicle targeting	7/1075	40/24760	0.00151411	0.0230397	0.019617	Falb02Ag0054600/Falb02Ag0054700/Falb02Ag0054800/Falb02Ag0054900/Falb18Ag0117200/Falb18Ag0197200/Falb18Ag0197500	7
GO:0000981	MF	DNA-binding transcription factor activity RNA polymerase II-specific	30/924	380/20979	0.00154782	0.00946781	0.00653828	Falb01Ag0000900/Falb01Ag0014400/Falb01Ag0043200/Falb02Ag0099400/Falb02Ag0117000/Falb02Ag0169000/Falb02Ag0169100/Falb03Ag0095300/Falb03Ag0158100/Falb04Ag0022900/Falb04Ag0023200/Falb04Ag0023600/Falb04Ag0081900/Falb04Ag0154500/Falb05Ag0019400/Falb05Ag0102100/Falb06Ag0151400/Falb09Ag0063700/Falb11Ag0160300/Falb12Ag0099200/Falb12Ag0125200/Falb13Ag0148200/Falb14Ag0058400/Falb16Ag0049800/Falb16Ag0050000…	30
GO:0043266	BP	regulation of potassium ion transport	6/1075	30/24760	0.00160086	0.0241584	0.0205695	Falb01Ag0030000/Falb04Ag0083000/Falb06Ag0073200/Falb15Ag0007500/Falb15Ag0007600/Falb18Ag0211500	6
GO:0009823	BP	cytokinin catabolic process	5/1075	21/24760	0.00173836	0.0260184	0.0221532	Falb02Ag0134700/Falb03Ag0079600/Falb07Ag0139300/Falb12Ag0033600/Falb12Ag0131700	5
GO:0016098	BP	monoterpenoid metabolic process	4/1075	13/24760	0.00184406	0.0267243	0.0227542	Falb09Ag0089100/Falb12Ag0059400/Falb12Ag0059500/Falb18Ag0086400	4
GO:0016099	BP	monoterpenoid biosynthetic process	4/1075	13/24760	0.00184406	0.0267243	0.0227542	Falb09Ag0089100/Falb12Ag0059400/Falb12Ag0059500/Falb18Ag0086400	4
GO:0046902	BP	regulation of mitochondrial membrane permeability	4/1075	13/24760	0.00184406	0.0267243	0.0227542	Falb01Ag0139000/Falb07Ag0084500/Falb07Ag0135800/Falb15Ag0053800	4
GO:0050900	BP	leukocyte migration	4/1075	13/24760	0.00184406	0.0267243	0.0227542	Falb04Ag0121200/Falb04Ag0121800/Falb14Ag0098200/Falb14Ag0098300	4
GO:0019139	MF	cytokinin dehydrogenase activity	5/924	21/20979	0.00184989	0.0108927	0.00752228	Falb02Ag0134700/Falb03Ag0079600/Falb07Ag0139300/Falb12Ag0033600/Falb12Ag0131700	5
GO:0010469	BP	regulation of signaling receptor activity	6/1075	31/24760	0.00191306	0.0273832	0.0233153	Falb02Ag0054600/Falb02Ag0054700/Falb02Ag0054800/Falb02Ag0054900/Falb13Ag0039800/Falb16Ag0048100	6
GO:2000031	BP	regulation of salicylic acid mediated signaling pathway	8/1075	53/24760	0.00191952	0.0273832	0.0233153	Falb01Ag0014400/Falb03Ag0095300/Falb04Ag0022900/Falb04Ag0023200/Falb04Ag0023600/Falb11Ag0160300/Falb12Ag0125200/Falb18Ag0196100	8
GO:0034002	MF	(R)-limonene synthase activity	4/924	13/20979	0.00194265	0.0108927	0.00752228	Falb09Ag0089100/Falb12Ag0059400/Falb12Ag0059500/Falb18Ag0086400	4
GO:0034768	MF	(E)-beta-ocimene synthase activity	4/924	13/20979	0.00194265	0.0108927	0.00752228	Falb09Ag0089100/Falb12Ag0059400/Falb12Ag0059500/Falb18Ag0086400	4
GO:0050550	MF	pinene synthase activity	4/924	13/20979	0.00194265	0.0108927	0.00752228	Falb09Ag0089100/Falb12Ag0059400/Falb12Ag0059500/Falb18Ag0086400	4
GO:0050551	MF	myrcene synthase activity	4/924	13/20979	0.00194265	0.0108927	0.00752228	Falb09Ag0089100/Falb12Ag0059400/Falb12Ag0059500/Falb18Ag0086400	4
GO:0050552	MF	(4S)-limonene synthase activity	4/924	13/20979	0.00194265	0.0108927	0.00752228	Falb09Ag0089100/Falb12Ag0059400/Falb12Ag0059500/Falb18Ag0086400	4
GO:0080015	MF	sabinene synthase activity	4/924	13/20979	0.00194265	0.0108927	0.00752228	Falb09Ag0089100/Falb12Ag0059400/Falb12Ag0059500/Falb18Ag0086400	4
GO:0005778	CC	peroxisomal membrane	9/1015	69/24793	0.00194761	0.0376939	0.0320534	Falb02Ag0027500/Falb02Ag0105300/Falb04Ag0143600/Falb08Ag0101100/Falb12Ag0178600/Falb12Ag0192200/Falb15Ag0023200/Falb15Ag0042900/Falb15Ag0043000	9
GO:0031903	CC	microbody membrane	9/1015	69/24793	0.00194761	0.0376939	0.0320534	Falb02Ag0027500/Falb02Ag0105300/Falb04Ag0143600/Falb08Ag0101100/Falb12Ag0178600/Falb12Ag0192200/Falb15Ag0023200/Falb15Ag0042900/Falb15Ag0043000	9
GO:0016592	CC	mediator complex	12/1015	111/24793	0.00197953	0.0376939	0.0320534	Falb02Ag0004300/Falb02Ag0060300/Falb03Ag0078700/Falb03Ag0097000/Falb05Ag0101100/Falb07Ag0156500/Falb12Ag0153500/Falb13Ag0125500/Falb15Ag0036000/Falb16Ag0038700/Falb16Ag0039500/Falb18Ag0086800	12
GO:0070461	CC	SAGA-type complex	5/1015	23/24793	0.00206947	0.0376939	0.0320534	Falb04Ag0055400/Falb15Ag0436300/Falb17Ag0097700/Falb17Ag0097800/Falb17Ag0097900	5
GO:0043401	BP	steroid hormone mediated signaling pathway	17/1075	179/24760	0.00211151	0.0295596	0.0251683	Falb02Ag0095100/Falb03Ag0090000/Falb03Ag0162100/Falb03Ag0170500/Falb04Ag0167800/Falb05Ag0160700/Falb05Ag0161000/Falb07Ag0091500/Falb07Ag0130300/Falb07Ag0130400/Falb07Ag0130700/Falb11Ag0060700/Falb12Ag0143600/Falb14Ag0114100/Falb15Ag0431500/Falb15Ag0431600/Falb17Ag0168700	17
GO:0071383	BP	cellular response to steroid hormone stimulus	17/1075	179/24760	0.00211151	0.0295596	0.0251683	Falb02Ag0095100/Falb03Ag0090000/Falb03Ag0162100/Falb03Ag0170500/Falb04Ag0167800/Falb05Ag0160700/Falb05Ag0161000/Falb07Ag0091500/Falb07Ag0130300/Falb07Ag0130400/Falb07Ag0130700/Falb11Ag0060700/Falb12Ag0143600/Falb14Ag0114100/Falb15Ag0431500/Falb15Ag0431600/Falb17Ag0168700	17
GO:1902170	BP	cellular response to reactive nitrogen species	9/1075	66/24760	0.00212065	0.0295596	0.0251683	Falb01Ag0005000/Falb02Ag0084100/Falb03Ag0159300/Falb03Ag0159400/Falb04Ag0048200/Falb04Ag0048300/Falb05Ag0116500/Falb17Ag0124600/Falb18Ag0041000	9
GO:1900426	BP	positive regulation of defense response to bacterium	8/1075	54/24760	0.00216911	0.030006	0.0255484	Falb04Ag0085800/Falb09Ag0117400/Falb10Ag0094600/Falb13Ag0008100/Falb14Ag0031300/Falb16Ag0009600/Falb16Ag0113500/Falb17Ag0045200	8
GO:0034219	BP	carbohydrate transmembrane transport	17/1075	180/24760	0.00223988	0.030752	0.0261836	Falb01Ag0125700/Falb03Ag0007900/Falb03Ag0008000/Falb03Ag0008100/Falb03Ag0021800/Falb03Ag0022100/Falb05Ag0028600/Falb05Ag0131600/Falb09Ag0080600/Falb09Ag0115600/Falb12Ag0134400/Falb12Ag0156300/Falb12Ag0158800/Falb12Ag0159100/Falb13Ag0093000/Falb16Ag0039800/Falb16Ag0068800	17
GO:0030141	CC	secretory granule	6/1015	34/24793	0.00233353	0.03967	0.0337338	Falb04Ag0038700/Falb04Ag0038900/Falb16Ag0042400/Falb18Ag0117200/Falb18Ag0197200/Falb18Ag0197500	6
GO:0048545	BP	response to steroid hormone	17/1075	181/24760	0.00237471	0.0323598	0.0275526	Falb02Ag0095100/Falb03Ag0090000/Falb03Ag0162100/Falb03Ag0170500/Falb04Ag0167800/Falb05Ag0160700/Falb05Ag0161000/Falb07Ag0091500/Falb07Ag0130300/Falb07Ag0130400/Falb07Ag0130700/Falb11Ag0060700/Falb12Ag0143600/Falb14Ag0114100/Falb15Ag0431500/Falb15Ag0431600/Falb17Ag0168700	17
GO:0016101	BP	diterpenoid metabolic process	18/1075	197/24760	0.00243396	0.0329215	0.0280308	Falb01Ag0171600/Falb03Ag0047200/Falb04Ag0088300/Falb04Ag0093600/Falb08Ag0069000/Falb11Ag0111100/Falb11Ag0111200/Falb11Ag0120400/Falb11Ag0120700/Falb14Ag0086400/Falb14Ag0086600/Falb14Ag0087100/Falb14Ag0087500/Falb15Ag0457900/Falb17Ag0035300/Falb17Ag0035400/Falb17Ag0069100/Falb17Ag0069200	18
GO:0016709	MF	oxidoreductase activity acting on paired donors with incorporation or reduction of molecular oxygen NAD(P)H as one donor and incorporation of one atom of oxygen	26/924	324/20979	0.00246655	0.0136676	0.00943858	Falb03Ag0058100/Falb06Ag0016900/Falb06Ag0017400/Falb06Ag0017600/Falb06Ag0018000/Falb08Ag0045900/Falb08Ag0118200/Falb08Ag0118400/Falb08Ag0118600/Falb08Ag0121900/Falb08Ag0122000/Falb08Ag0122100/Falb08Ag0122200/Falb09Ag0089500/Falb11Ag0117200/Falb11Ag0117400/Falb11Ag0117500/Falb12Ag0012100/Falb14Ag0082300/Falb14Ag0086800/Falb14Ag0086900/Falb14Ag0087300/Falb14Ag0087400/Falb14Ag0121600/Falb15Ag0040100…	26
GO:0015144	MF	carbohydrate transmembrane transporter activity	17/924	180/20979	0.00257881	0.014046	0.00969989	Falb01Ag0125700/Falb03Ag0007900/Falb03Ag0008000/Falb03Ag0008100/Falb03Ag0021800/Falb03Ag0022100/Falb05Ag0028600/Falb05Ag0131600/Falb09Ag0080600/Falb09Ag0115600/Falb12Ag0134400/Falb12Ag0156300/Falb12Ag0158800/Falb12Ag0159100/Falb13Ag0093000/Falb16Ag0039800/Falb16Ag0068800	17
GO:0022853	MF	active ion transmembrane transporter activity	28/924	359/20979	0.00259449	0.014046	0.00969989	Falb01Ag0000300/Falb01Ag0125700/Falb01Ag0139000/Falb01Ag0171500/Falb01Ag0188600/Falb03Ag0007900/Falb03Ag0008000/Falb03Ag0008100/Falb03Ag0021800/Falb03Ag0022100/Falb05Ag0028600/Falb05Ag0131600/Falb06Ag0142600/Falb07Ag0084500/Falb07Ag0135800/Falb09Ag0080600/Falb09Ag0115600/Falb11Ag0000200/Falb12Ag0134400/Falb12Ag0156300/Falb12Ag0158800/Falb12Ag0159100/Falb13Ag0093000/Falb15Ag0053800/Falb15Ag0471500…	28
GO:0052548	BP	regulation of endopeptidase activity	9/1075	68/24760	0.00261423	0.0350998	0.0298855	Falb02Ag0054600/Falb02Ag0054700/Falb02Ag0054800/Falb02Ag0054900/Falb06Ag0107800/Falb06Ag0107900/Falb13Ag0133700/Falb16Ag0038400/Falb16Ag0038500	9
GO:0017075	MF	syntaxin-1 binding	4/924	14/20979	0.00262558	0.0140528	0.00970461	Falb02Ag0054600/Falb02Ag0054700/Falb02Ag0054800/Falb02Ag0054900	4
GO:0033276	CC	transcription factor TFTC complex	4/1015	15/24793	0.00265386	0.0422958	0.0359667	Falb15Ag0436300/Falb17Ag0097700/Falb17Ag0097800/Falb17Ag0097900	4
GO:0006690	BP	icosanoid metabolic process	7/1075	44/24760	0.00267774	0.0356902	0.0303882	Falb01Ag0087500/Falb02Ag0014500/Falb02Ag0127900/Falb08Ag0045700/Falb08Ag0057800/Falb08Ag0057900/Falb08Ag0126000	7
GO:0010208	BP	pollen wall assembly	12/1075	109/24760	0.00275054	0.0361329	0.0307652	Falb09Ag0027200/Falb09Ag0027700/Falb09Ag0027800/Falb10Ag0149200/Falb10Ag0149500/Falb10Ag0149900/Falb11Ag0012200/Falb13Ag0102500/Falb13Ag0102600/Falb16Ag0026100/Falb16Ag0026200/Falb16Ag0052000	12
GO:0085029	BP	extracellular matrix assembly	12/1075	109/24760	0.00275054	0.0361329	0.0307652	Falb09Ag0027200/Falb09Ag0027700/Falb09Ag0027800/Falb10Ag0149200/Falb10Ag0149500/Falb10Ag0149900/Falb11Ag0012200/Falb13Ag0102500/Falb13Ag0102600/Falb16Ag0026100/Falb16Ag0026200/Falb16Ag0052000	12
GO:0010072	BP	primary shoot apical meristem specification	8/1075	57/24760	0.00307323	0.0400837	0.034129	Falb02Ag0028700/Falb02Ag0058800/Falb05Ag0103700/Falb05Ag0106300/Falb05Ag0125000/Falb07Ag0021900/Falb07Ag0088800/Falb12Ag0163600	8
GO:0006446	BP	regulation of translational initiation	6/1075	34/24760	0.00312846	0.0402293	0.034253	Falb08Ag0118800/Falb08Ag0122400/Falb15Ag0039500/Falb15Ag0040200/Falb15Ag0046400/Falb15Ag0416800	6
GO:0019321	BP	pentose metabolic process	6/1075	34/24760	0.00312846	0.0402293	0.034253	Falb03Ag0163100/Falb04Ag0161400/Falb07Ag0006700/Falb07Ag0006800/Falb12Ag0104700/Falb12Ag0104800	6
GO:0015295	MF	solute:proton symporter activity	13/924	124/20979	0.0032486	0.017192	0.0118725	Falb01Ag0125700/Falb03Ag0007900/Falb03Ag0008000/Falb03Ag0008100/Falb03Ag0021800/Falb03Ag0022100/Falb05Ag0131600/Falb09Ag0080600/Falb12Ag0134400/Falb12Ag0156300/Falb12Ag0158800/Falb12Ag0159100/Falb13Ag0093000	13
GO:1900036	BP	positive regulation of cellular response to heat	5/1075	24/24760	0.00325942	0.0416203	0.0354374	Falb06Ag0066900/Falb06Ag0067000/Falb15Ag0412300/Falb15Ag0412500/Falb17Ag0133400	5
GO:0005777	CC	peroxisome	30/1015	429/24793	0.00326121	0.0462005	0.0392871	Falb01Ag0005700/Falb01Ag0128900/Falb02Ag0027500/Falb02Ag0105300/Falb03Ag0130000/Falb04Ag0143600/Falb05Ag0063800/Falb07Ag0084100/Falb07Ag0084300/Falb07Ag0130300/Falb07Ag0130400/Falb08Ag0101100/Falb12Ag0178600/Falb12Ag0178700/Falb12Ag0192100/Falb12Ag0192200/Falb13Ag0130100/Falb15Ag0023200/Falb15Ag0042900/Falb15Ag0043000/Falb16Ag0017300/Falb16Ag0048500/Falb16Ag0070500/Falb16Ag0070600/Falb16Ag0070800…	30
GO:0042579	CC	microbody	30/1015	429/24793	0.00326121	0.0462005	0.0392871	Falb01Ag0005700/Falb01Ag0128900/Falb02Ag0027500/Falb02Ag0105300/Falb03Ag0130000/Falb04Ag0143600/Falb05Ag0063800/Falb07Ag0084100/Falb07Ag0084300/Falb07Ag0130300/Falb07Ag0130400/Falb08Ag0101100/Falb12Ag0178600/Falb12Ag0178700/Falb12Ag0192100/Falb12Ag0192200/Falb13Ag0130100/Falb15Ag0023200/Falb15Ag0042900/Falb15Ag0043000/Falb16Ag0017300/Falb16Ag0048500/Falb16Ag0070500/Falb16Ag0070600/Falb16Ag0070800…	30
GO:1900378	BP	positive regulation of secondary metabolite biosynthetic process	4/1075	15/24760	0.00328439	0.0416479	0.0354608	Falb01Ag0135200/Falb06Ag0081600/Falb15Ag0431900/Falb15Ag0432500	4
GO:0019203	MF	carbohydrate phosphatase activity	7/924	45/20979	0.00330108	0.0172569	0.0119173	Falb02Ag0112600/Falb04Ag0124200/Falb08Ag0108200/Falb09Ag0096100/Falb11Ag0086200/Falb15Ag0028500/Falb17Ag0079600	7
GO:0008643	BP	carbohydrate transport	17/1075	187/24760	0.00333366	0.0419812	0.0357446	Falb01Ag0125700/Falb03Ag0007900/Falb03Ag0008000/Falb03Ag0008100/Falb03Ag0021800/Falb03Ag0022100/Falb05Ag0028600/Falb05Ag0131600/Falb09Ag0080600/Falb09Ag0115600/Falb12Ag0134400/Falb12Ag0156300/Falb12Ag0158800/Falb12Ag0159100/Falb13Ag0093000/Falb16Ag0039800/Falb16Ag0068800	17
GO:0015297	MF	antiporter activity	14/924	139/20979	0.00333414	0.0172569	0.0119173	Falb01Ag0139000/Falb02Ag0017500/Falb04Ag0121200/Falb04Ag0121800/Falb05Ag0028600/Falb07Ag0084500/Falb07Ag0135800/Falb09Ag0115600/Falb12Ag0173700/Falb14Ag0098200/Falb14Ag0098300/Falb15Ag0053800/Falb16Ag0039800/Falb16Ag0068800	14
GO:0010506	BP	regulation of autophagy	8/1075	58/24760	0.00343202	0.0429237	0.0365472	Falb01Ag0000100/Falb01Ag0000200/Falb01Ag0000400/Falb02Ag0054600/Falb02Ag0054700/Falb02Ag0054800/Falb02Ag0054900/Falb13Ag0120400	8
GO:0042910	MF	xenobiotic transmembrane transporter activity	4/924	15/20979	0.00345663	0.0176964	0.0122208	Falb06Ag0026400/Falb06Ag0041200/Falb06Ag0042100/Falb16Ag0054100	4
GO:0043038	BP	amino acid activation	11/1075	98/24760	0.00349332	0.0431	0.0366972	Falb01Ag0146800/Falb01Ag0147000/Falb02Ag0000500/Falb06Ag0097700/Falb13Ag0102700/Falb16Ag0040500/Falb18Ag0038800/Falb18Ag0039000/Falb18Ag0039100/Falb18Ag0039200/Falb18Ag0039300	11
GO:0043039	BP	tRNA aminoacylation	11/1075	98/24760	0.00349332	0.0431	0.0366972	Falb01Ag0146800/Falb01Ag0147000/Falb02Ag0000500/Falb06Ag0097700/Falb13Ag0102700/Falb16Ag0040500/Falb18Ag0038800/Falb18Ag0039000/Falb18Ag0039100/Falb18Ag0039200/Falb18Ag0039300	11
GO:0009809	BP	lignin biosynthetic process	14/1075	142/24760	0.00358205	0.0438981	0.0373768	Falb03Ag0167200/Falb03Ag0167300/Falb04Ag0165100/Falb04Ag0169900/Falb07Ag0162900/Falb09Ag0005000/Falb11Ag0048800/Falb11Ag0048900/Falb12Ag0107600/Falb12Ag0110200/Falb16Ag0097800/Falb18Ag0163200/Falb18Ag0182800/Falb18Ag0182900	14
GO:0052547	BP	regulation of peptidase activity	9/1075	72/24760	0.0038719	0.0471339	0.0401319	Falb02Ag0054600/Falb02Ag0054700/Falb02Ag0054800/Falb02Ag0054900/Falb06Ag0107800/Falb06Ag0107900/Falb13Ag0133700/Falb16Ag0038400/Falb16Ag0038500	9
GO:0048194	BP	Golgi vesicle budding	7/1075	47/24760	0.00392731	0.0474919	0.0404367	Falb02Ag0054600/Falb02Ag0054700/Falb02Ag0054800/Falb02Ag0054900/Falb18Ag0117200/Falb18Ag0197200/Falb18Ag0197500	7
GO:0015714	BP	phosphoenolpyruvate transport	4/1075	16/24760	0.00423016	0.0508175	0.0432683	Falb05Ag0028600/Falb09Ag0115600/Falb16Ag0039800/Falb16Ag0068800	4
GO:1904062	BP	regulation of cation transmembrane transport	7/1075	48/24760	0.00442896	0.052858	0.0450056	Falb02Ag0054600/Falb02Ag0054700/Falb02Ag0054800/Falb02Ag0054900/Falb06Ag0073200/Falb15Ag0007500/Falb15Ag0007600	7
GO:1901699	BP	cellular response to nitrogen compound	24/1075	310/24760	0.00468955	0.0556046	0.0473442	Falb01Ag0005000/Falb01Ag0040500/Falb02Ag0004300/Falb02Ag0084100/Falb03Ag0097000/Falb03Ag0159300/Falb03Ag0159400/Falb04Ag0030100/Falb04Ag0030300/Falb04Ag0048200/Falb04Ag0048300/Falb05Ag0116500/Falb06Ag0058800/Falb13Ag0008100/Falb13Ag0125500/Falb16Ag0009600/Falb16Ag0038700/Falb16Ag0039500/Falb16Ag0042400/Falb16Ag0096700/Falb16Ag0097500/Falb16Ag0097800/Falb17Ag0124600/Falb18Ag0041000	24
GO:0016791	MF	phosphatase activity	35/924	500/20979	0.00487672	0.0246982	0.0170561	Falb01Ag0125600/Falb01Ag0182700/Falb02Ag0089000/Falb02Ag0112600/Falb02Ag0144500/Falb02Ag0144700/Falb02Ag0144800/Falb03Ag0079800/Falb03Ag0079900/Falb03Ag0080000/Falb03Ag0141100/Falb04Ag0124200/Falb04Ag0162400/Falb06Ag0135700/Falb07Ag0152500/Falb08Ag0081600/Falb08Ag0108200/Falb09Ag0008000/Falb09Ag0096100/Falb10Ag0013000/Falb11Ag0079300/Falb11Ag0086200/Falb12Ag0105400/Falb14Ag0072600/Falb14Ag0072700…	35
GO:0000041	BP	transition metal ion transport	15/1075	163/24760	0.00502698	0.0592211	0.0504235	Falb01Ag0045900/Falb01Ag0117200/Falb01Ag0153100/Falb02Ag0101700/Falb06Ag0070800/Falb06Ag0148300/Falb10Ag0071500/Falb10Ag0071700/Falb10Ag0071800/Falb10Ag0071900/Falb14Ag0047900/Falb16Ag0097800/Falb17Ag0105100/Falb17Ag0124600/Falb17Ag0145200	15
GO:0006855	BP	xenobiotic transmembrane transport	19/1075	228/24760	0.00518179	0.0602672	0.0513142	Falb01Ag0000300/Falb01Ag0139000/Falb02Ag0095400/Falb03Ag0119500/Falb06Ag0026400/Falb06Ag0041200/Falb06Ag0042100/Falb06Ag0058800/Falb07Ag0057000/Falb07Ag0084500/Falb07Ag0135800/Falb09Ag0036800/Falb10Ag0120100/Falb11Ag0000200/Falb15Ag0053800/Falb16Ag0054100/Falb16Ag0097800/Falb17Ag0089800/Falb17Ag0162500	19
GO:0042908	BP	xenobiotic transport	19/1075	228/24760	0.00518179	0.0602672	0.0513142	Falb01Ag0000300/Falb01Ag0139000/Falb02Ag0095400/Falb03Ag0119500/Falb06Ag0026400/Falb06Ag0041200/Falb06Ag0042100/Falb06Ag0058800/Falb07Ag0057000/Falb07Ag0084500/Falb07Ag0135800/Falb09Ag0036800/Falb10Ag0120100/Falb11Ag0000200/Falb15Ag0053800/Falb16Ag0054100/Falb16Ag0097800/Falb17Ag0089800/Falb17Ag0162500	19
GO:0044375	BP	regulation of peroxisome size	4/1075	17/24760	0.00534379	0.0613696	0.0522528	Falb02Ag0027500/Falb04Ag0143600/Falb15Ag0042900/Falb15Ag0043000	4
GO:0090559	BP	regulation of membrane permeability	4/1075	17/24760	0.00534379	0.0613696	0.0522528	Falb01Ag0139000/Falb07Ag0084500/Falb07Ag0135800/Falb15Ag0053800	4
GO:0009975	MF	cyclase activity	15/924	162/20979	0.00537786	0.0269465	0.0186087	Falb07Ag0084100/Falb07Ag0084300/Falb09Ag0089100/Falb10Ag0086500/Falb12Ag0059400/Falb12Ag0059500/Falb13Ag0130100/Falb16Ag0048500/Falb16Ag0070500/Falb16Ag0070600/Falb16Ag0070800/Falb16Ag0075300/Falb16Ag0075400/Falb18Ag0086400/Falb18Ag0167100	15
GO:0051782	BP	negative regulation of cell division	5/1075	27/24760	0.00555947	0.0634475	0.054022	Falb03Ag0095300/Falb04Ag0022900/Falb04Ag0023200/Falb04Ag0023600/Falb12Ag0125200	5
GO:0090421	BP	embryonic meristem initiation	8/1075	63/24760	0.0057367	0.0650634	0.0553979	Falb02Ag0028700/Falb02Ag0058800/Falb05Ag0103700/Falb05Ag0106300/Falb05Ag0125000/Falb07Ag0021900/Falb07Ag0088800/Falb12Ag0163600	8
GO:0060688	BP	regulation of morphogenesis of a branching structure	7/1075	51/24760	0.00622578	0.069744	0.0593831	Falb02Ag0112600/Falb04Ag0124200/Falb08Ag0108200/Falb09Ag0096100/Falb11Ag0086200/Falb15Ag0028500/Falb17Ag0079600	7
GO:2000032	BP	regulation of secondary shoot formation	7/1075	51/24760	0.00622578	0.069744	0.0593831	Falb02Ag0112600/Falb04Ag0124200/Falb08Ag0108200/Falb09Ag0096100/Falb11Ag0086200/Falb15Ag0028500/Falb17Ag0079600	7
GO:0046940	BP	nucleoside monophosphate phosphorylation	5/1075	28/24760	0.00653029	0.0721437	0.0614263	Falb01Ag0045700/Falb02Ag0133900/Falb05Ag0064500/Falb10Ag0097700/Falb16Ag0052500	5
GO:0048207	BP	vesicle targeting rough ER to cis-Golgi	4/1075	18/24760	0.00663754	0.0721437	0.0614263	Falb02Ag0054600/Falb02Ag0054700/Falb02Ag0054800/Falb02Ag0054900	4
GO:0006901	BP	vesicle coating	4/1075	18/24760	0.00663754	0.0721437	0.0614263	Falb02Ag0054600/Falb02Ag0054700/Falb02Ag0054800/Falb02Ag0054900	4
GO:0010344	BP	seed oilbody biogenesis	4/1075	18/24760	0.00663754	0.0721437	0.0614263	Falb09Ag0133900/Falb10Ag0143600/Falb10Ag0144000/Falb11Ag0169500	4
GO:0048208	BP	COPII vesicle coating	4/1075	18/24760	0.00663754	0.0721437	0.0614263	Falb02Ag0054600/Falb02Ag0054700/Falb02Ag0054800/Falb02Ag0054900	4
GO:0050145	MF	nucleoside monophosphate kinase activity	5/924	28/20979	0.00692532	0.0340886	0.0235409	Falb01Ag0045700/Falb02Ag0133900/Falb05Ag0064500/Falb10Ag0097700/Falb16Ag0052500	5
GO:0005471	MF	ATP:ADP antiporter activity	4/924	18/20979	0.00697557	0.0340886	0.0235409	Falb01Ag0139000/Falb07Ag0084500/Falb07Ag0135800/Falb15Ag0053800	4
GO:0015293	MF	symporter activity	13/924	136/20979	0.00709275	0.0340886	0.0235409	Falb01Ag0125700/Falb03Ag0007900/Falb03Ag0008000/Falb03Ag0008100/Falb03Ag0021800/Falb03Ag0022100/Falb05Ag0131600/Falb09Ag0080600/Falb12Ag0134400/Falb12Ag0156300/Falb12Ag0158800/Falb12Ag0159100/Falb13Ag0093000	13
GO:0015294	MF	solute:cation symporter activity	13/924	136/20979	0.00709275	0.0340886	0.0235409	Falb01Ag0125700/Falb03Ag0007900/Falb03Ag0008000/Falb03Ag0008100/Falb03Ag0021800/Falb03Ag0022100/Falb05Ag0131600/Falb09Ag0080600/Falb12Ag0134400/Falb12Ag0156300/Falb12Ag0158800/Falb12Ag0159100/Falb13Ag0093000	13
GO:0051552	BP	flavone metabolic process	6/1075	40/24760	0.00716342	0.0769435	0.0655131	Falb04Ag0108500/Falb11Ag0048800/Falb11Ag0048900/Falb15Ag0423000/Falb18Ag0182800/Falb18Ag0182900	6
GO:0051553	BP	flavone biosynthetic process	6/1075	40/24760	0.00716342	0.0769435	0.0655131	Falb04Ag0108500/Falb11Ag0048800/Falb11Ag0048900/Falb15Ag0423000/Falb18Ag0182800/Falb18Ag0182900	6
GO:0140101	MF	catalytic activity acting on a tRNA	16/924	184/20979	0.00749552	0.0356605	0.0246264	Falb01Ag0146800/Falb01Ag0147000/Falb02Ag0000500/Falb02Ag0032500/Falb06Ag0069700/Falb06Ag0097700/Falb10Ag0084400/Falb13Ag0102700/Falb16Ag0040500/Falb18Ag0027400/Falb18Ag0027700/Falb18Ag0038800/Falb18Ag0039000/Falb18Ag0039100/Falb18Ag0039200/Falb18Ag0039300	16
GO:0051648	BP	vesicle localization	7/1075	53/24760	0.00769345	0.0798716	0.0680062	Falb02Ag0054600/Falb02Ag0054700/Falb02Ag0054800/Falb02Ag0054900/Falb18Ag0117200/Falb18Ag0197200/Falb18Ag0197500	7
GO:0051650	BP	establishment of vesicle localization	7/1075	53/24760	0.00769345	0.0798716	0.0680062	Falb02Ag0054600/Falb02Ag0054700/Falb02Ag0054800/Falb02Ag0054900/Falb18Ag0117200/Falb18Ag0197200/Falb18Ag0197500	7
GO:0016125	BP	sterol metabolic process	15/1075	171/24760	0.00775155	0.0798716	0.0680062	Falb02Ag0105300/Falb02Ag0127900/Falb03Ag0004500/Falb03Ag0004600/Falb08Ag0045700/Falb08Ag0101100/Falb08Ag0126000/Falb10Ag0011500/Falb11Ag0012200/Falb12Ag0165500/Falb12Ag0178600/Falb12Ag0192200/Falb13Ag0102500/Falb13Ag0102600/Falb15Ag0023200	15
GO:0008202	BP	steroid metabolic process	19/1075	237/24760	0.00775981	0.0798716	0.0680062	Falb02Ag0105300/Falb02Ag0127900/Falb03Ag0004500/Falb03Ag0004600/Falb07Ag0180800/Falb07Ag0181000/Falb08Ag0045700/Falb08Ag0101100/Falb08Ag0126000/Falb10Ag0011500/Falb11Ag0012200/Falb11Ag0033400/Falb12Ag0165500/Falb12Ag0178600/Falb12Ag0192200/Falb13Ag0102500/Falb13Ag0102600/Falb15Ag0023200/Falb16Ag0025200	19
GO:0010167	BP	response to nitrate	9/1075	80/24760	0.0077664	0.0798716	0.0680062	Falb01Ag0005000/Falb02Ag0084100/Falb03Ag0159300/Falb03Ag0159400/Falb05Ag0116500/Falb16Ag0091100/Falb16Ag0096800/Falb16Ag0097000/Falb18Ag0041000	9
GO:0043157	BP	response to cation stress	3/1075	10/24760	0.00778595	0.0798716	0.0680062	Falb01Ag0030000/Falb04Ag0083000/Falb18Ag0211500	3
GO:0046710	BP	GDP metabolic process	3/1075	10/24760	0.00778595	0.0798716	0.0680062	Falb01Ag0045700/Falb02Ag0133900/Falb16Ag0052500	3
GO:0051646	BP	mitochondrion localization	3/1075	10/24760	0.00778595	0.0798716	0.0680062	Falb06Ag0018300/Falb09Ag0034700/Falb12Ag0080700	3
GO:0015711	BP	organic anion transport	32/1075	468/24760	0.00795617	0.0806102	0.0686351	Falb01Ag0139000/Falb02Ag0017500/Falb02Ag0166500/Falb03Ag0119500/Falb03Ag0167900/Falb04Ag0121200/Falb04Ag0121800/Falb04Ag0165300/Falb05Ag0008900/Falb05Ag0009400/Falb05Ag0028600/Falb05Ag0057900/Falb07Ag0084500/Falb07Ag0135800/Falb09Ag0115600/Falb10Ag0120100/Falb11Ag0160600/Falb11Ag0160700/Falb11Ag0160900/Falb11Ag0172700/Falb11Ag0172800/Falb11Ag0172900/Falb12Ag0173700/Falb14Ag0098200/Falb14Ag0098300…	32
GO:0000315	CC	organellar large ribosomal subunit	5/1015	31/24793	0.00797694	0.0972063	0.0826605	Falb01Ag0066100/Falb18Ag0000400/Falb18Ag0000600/Falb18Ag0022700/Falb18Ag0022900	5
GO:0005776	CC	autophagosome	4/1015	20/24793	0.00800523	0.0972063	0.0826605	Falb09Ag0130100/Falb13Ag0113700/Falb14Ag0063700/Falb14Ag0063800	4
GO:0012511	CC	monolayer-surrounded lipid storage body	4/1015	20/24793	0.00800523	0.0972063	0.0826605	Falb09Ag0133900/Falb10Ag0143600/Falb10Ag0144000/Falb11Ag0169500	4
GO:0004869	MF	cysteine-type endopeptidase inhibitor activity	5/924	29/20979	0.00807054	0.0377658	0.0260803	Falb06Ag0107800/Falb06Ag0107900/Falb13Ag0133700/Falb16Ag0038400/Falb16Ag0038500	5
GO:0009407	BP	toxin catabolic process	6/1075	41/24760	0.00808999	0.0806102	0.0686351	Falb01Ag0182000/Falb04Ag0108500/Falb05Ag0063800/Falb14Ag0052200/Falb14Ag0052300/Falb15Ag0423000	6
GO:0070252	BP	actin-mediated cell contraction	6/1075	41/24760	0.00808999	0.0806102	0.0686351	Falb06Ag0073200/Falb09Ag0034700/Falb11Ag0055100/Falb12Ag0080700/Falb15Ag0007500/Falb15Ag0007600	6
GO:0004826	MF	phenylalanine-tRNA ligase activity	3/924	10/20979	0.00809841	0.0377658	0.0260803	Falb01Ag0146800/Falb01Ag0147000/Falb06Ag0097700	3
GO:0043280	BP	positive regulation of cysteine-type endopeptidase activity involved in apoptotic process	4/1075	19/24760	0.00812282	0.0806102	0.0686351	Falb02Ag0054600/Falb02Ag0054700/Falb02Ag0054800/Falb02Ag0054900	4
GO:0051176	BP	positive regulation of sulfur metabolic process	4/1075	19/24760	0.00812282	0.0806102	0.0686351	Falb01Ag0135200/Falb06Ag0081600/Falb15Ag0431900/Falb15Ag0432500	4
GO:2001056	BP	positive regulation of cysteine-type endopeptidase activity	4/1075	19/24760	0.00812282	0.0806102	0.0686351	Falb02Ag0054600/Falb02Ag0054700/Falb02Ag0054800/Falb02Ag0054900	4
GO:2001023	BP	regulation of response to drug	8/1075	67/24760	0.00830544	0.0815362	0.0694235	Falb01Ag0014400/Falb03Ag0095300/Falb04Ag0022900/Falb04Ag0023200/Falb04Ag0023600/Falb11Ag0160300/Falb12Ag0125200/Falb18Ag0196100	8
GO:2001038	BP	regulation of cellular response to drug	8/1075	67/24760	0.00830544	0.0815362	0.0694235	Falb01Ag0014400/Falb03Ag0095300/Falb04Ag0022900/Falb04Ag0023200/Falb04Ag0023600/Falb11Ag0160300/Falb12Ag0125200/Falb18Ag0196100	8
GO:0005968	CC	Rab-protein geranylgeranyltransferase complex	3/1015	11/24793	0.00881928	0.0976512	0.0830388	Falb05Ag0078300/Falb05Ag0078400/Falb08Ag0100300	3
GO:0070765	CC	gamma-secretase complex	3/1015	11/24793	0.00881928	0.0976512	0.0830388	Falb18Ag0117200/Falb18Ag0197200/Falb18Ag0197500	3
GO:0008374	MF	O-acyltransferase activity	18/924	221/20979	0.00918093	0.0423943	0.0292766	Falb01Ag0087500/Falb01Ag0125600/Falb02Ag0014500/Falb03Ag0069700/Falb04Ag0000900/Falb08Ag0057800/Falb08Ag0057900/Falb08Ag0081600/Falb13Ag0002800/Falb14Ag0072600/Falb14Ag0072700/Falb14Ag0073100/Falb14Ag0073300/Falb14Ag0073500/Falb14Ag0073600/Falb15Ag0003200/Falb16Ag0031400/Falb16Ag0031500	18
GO:0005992	BP	trehalose biosynthetic process	7/1075	55/24760	0.00940183	0.091419	0.0778382	Falb02Ag0112600/Falb04Ag0124200/Falb08Ag0108200/Falb09Ag0096100/Falb11Ag0086200/Falb15Ag0028500/Falb17Ag0079600	7
GO:1901000	BP	regulation of response to salt stress	10/1075	97/24760	0.0094459	0.091419	0.0778382	Falb01Ag0124900/Falb04Ag0085800/Falb09Ag0117400/Falb10Ag0094600/Falb14Ag0031300/Falb15Ag0468900/Falb15Ag0476500/Falb16Ag0113500/Falb17Ag0045200/Falb17Ag0121500	10
GO:0005779	CC	integral component of peroxisomal membrane	4/1015	21/24793	0.00957365	0.0976512	0.0830388	Falb02Ag0027500/Falb04Ag0143600/Falb15Ag0042900/Falb15Ag0043000	4
GO:0031231	CC	intrinsic component of peroxisomal membrane	4/1015	21/24793	0.00957365	0.0976512	0.0830388	Falb02Ag0027500/Falb04Ag0143600/Falb15Ag0042900/Falb15Ag0043000	4
GO:0050403	MF	trans-zeatin O-beta-D-glucosyltransferase activity	6/924	42/20979	0.00971633	0.044431	0.0306832	Falb02Ag0113400/Falb11Ag0089900/Falb11Ag0090000/Falb11Ag0090200/Falb12Ag0060600/Falb18Ag0076200	6
GO:0090114	BP	COPII-coated vesicle budding	4/1075	20/24760	0.00981025	0.091419	0.0778382	Falb02Ag0054600/Falb02Ag0054700/Falb02Ag0054800/Falb02Ag0054900	4
GO:0001666	BP	response to hypoxia	18/1075	226/24760	0.0100035	0.091419	0.0778382	Falb01Ag0035200/Falb01Ag0035500/Falb01Ag0035600/Falb03Ag0133700/Falb04Ag0053300/Falb04Ag0088300/Falb04Ag0093600/Falb05Ag0032600/Falb09Ag0030100/Falb12Ag0069000/Falb12Ag0069100/Falb12Ag0069200/Falb12Ag0178000/Falb12Ag0192800/Falb13Ag0003700/Falb14Ag0032400/Falb14Ag0032500/Falb17Ag0208600	18
GO:0048654	BP	anther morphogenesis	5/1075	31/24760	0.0101441	0.091419	0.0778382	Falb11Ag0012200/Falb13Ag0102500/Falb13Ag0102600/Falb16Ag0049800/Falb16Ag0050000	5
GO:0048655	BP	anther wall tapetum morphogenesis	5/1075	31/24760	0.0101441	0.091419	0.0778382	Falb11Ag0012200/Falb13Ag0102500/Falb13Ag0102600/Falb16Ag0049800/Falb16Ag0050000	5
GO:0006022	BP	aminoglycan metabolic process	6/1075	43/24760	0.0101961	0.091419	0.0778382	Falb04Ag0038700/Falb04Ag0038800/Falb04Ag0038900/Falb04Ag0039200/Falb13Ag0005000/Falb13Ag0005100	6
GO:0045544	MF	gibberellin 20-oxidase activity	4/924	20/20979	0.0103001	0.0465576	0.0321518	Falb11Ag0111100/Falb11Ag0111200/Falb17Ag0069100/Falb17Ag0069200	4
GO:0010065	BP	primary meristem tissue development	7/1075	56/24760	0.0103529	0.091419	0.0778382	Falb05Ag0100300/Falb09Ag0045800/Falb09Ag0046400/Falb09Ag0047200/Falb09Ag0047300/Falb10Ag0125200/Falb12Ag0078600	7
GO:0019367	BP	fatty acid elongation saturated fatty acid	3/1075	11/24760	0.0103635	0.091419	0.0778382	Falb04Ag0072000/Falb04Ag0072100/Falb17Ag0029900	3
GO:0019368	BP	fatty acid elongation unsaturated fatty acid	3/1075	11/24760	0.0103635	0.091419	0.0778382	Falb04Ag0072000/Falb04Ag0072100/Falb17Ag0029900	3
GO:0034625	BP	fatty acid elongation monounsaturated fatty acid	3/1075	11/24760	0.0103635	0.091419	0.0778382	Falb04Ag0072000/Falb04Ag0072100/Falb17Ag0029900	3
GO:0034626	BP	fatty acid elongation polyunsaturated fatty acid	3/1075	11/24760	0.0103635	0.091419	0.0778382	Falb04Ag0072000/Falb04Ag0072100/Falb17Ag0029900	3
GO:0003015	BP	heart process	3/1075	11/24760	0.0103635	0.091419	0.0778382	Falb06Ag0073200/Falb15Ag0007500/Falb15Ag0007600	3
GO:0006941	BP	striated muscle contraction	3/1075	11/24760	0.0103635	0.091419	0.0778382	Falb06Ag0073200/Falb15Ag0007500/Falb15Ag0007600	3
GO:0051279	BP	regulation of release of sequestered calcium ion into cytosol	3/1075	11/24760	0.0103635	0.091419	0.0778382	Falb06Ag0073200/Falb15Ag0007500/Falb15Ag0007600	3
GO:0051928	BP	positive regulation of calcium ion transport	3/1075	11/24760	0.0103635	0.091419	0.0778382	Falb06Ag0073200/Falb15Ag0007500/Falb15Ag0007600	3
GO:0060047	BP	heart contraction	3/1075	11/24760	0.0103635	0.091419	0.0778382	Falb06Ag0073200/Falb15Ag0007500/Falb15Ag0007600	3
GO:0060048	BP	cardiac muscle contraction	3/1075	11/24760	0.0103635	0.091419	0.0778382	Falb06Ag0073200/Falb15Ag0007500/Falb15Ag0007600	3
GO:1901019	BP	regulation of calcium ion transmembrane transporter activity	3/1075	11/24760	0.0103635	0.091419	0.0778382	Falb06Ag0073200/Falb15Ag0007500/Falb15Ag0007600	3
GO:1902626	BP	assembly of large subunit precursor of preribosome	3/1075	11/24760	0.0103635	0.091419	0.0778382	Falb11Ag0103500/Falb11Ag0104300/Falb17Ag0065400	3
GO:1904427	BP	positive regulation of calcium ion transmembrane transport	3/1075	11/24760	0.0103635	0.091419	0.0778382	Falb06Ag0073200/Falb15Ag0007500/Falb15Ag0007600	3
GO:0051119	MF	sugar transmembrane transporter activity	13/924	143/20979	0.0106209	0.0465576	0.0321518	Falb01Ag0125700/Falb03Ag0007900/Falb03Ag0008000/Falb03Ag0008100/Falb03Ag0021800/Falb03Ag0022100/Falb05Ag0131600/Falb09Ag0080600/Falb12Ag0134400/Falb12Ag0156300/Falb12Ag0158800/Falb12Ag0159100/Falb13Ag0093000	13
GO:0004661	MF	protein geranylgeranyltransferase activity	3/924	11/20979	0.0107745	0.0465576	0.0321518	Falb05Ag0078300/Falb05Ag0078400/Falb08Ag0100300	3
GO:0070122	MF	isopeptidase activity	3/924	11/20979	0.0107745	0.0465576	0.0321518	Falb05Ag0142300/Falb07Ag0037600/Falb07Ag0037800	3
GO:0070138	MF	ubiquitin-like protein-specific isopeptidase activity	3/924	11/20979	0.0107745	0.0465576	0.0321518	Falb05Ag0142300/Falb07Ag0037600/Falb07Ag0037800	3
GO:0070140	MF	SUMO-specific isopeptidase activity	3/924	11/20979	0.0107745	0.0465576	0.0321518	Falb05Ag0142300/Falb07Ag0037600/Falb07Ag0037800	3
GO:0002020	MF	protease binding	6/924	43/20979	0.0108818	0.0465938	0.0321768	Falb06Ag0107800/Falb06Ag0107900/Falb13Ag0133700/Falb16Ag0038400/Falb16Ag0038500/Falb16Ag0042400	6
GO:0034715	CC	pICln-Sm protein complex	3/1015	12/24793	0.0114051	0.11157	0.0948749	Falb01Ag0147500/Falb02Ag0051500/Falb07Ag0013200	3
GO:0006882	BP	cellular zinc ion homeostasis	5/1075	32/24760	0.0116024	0.101856	0.0867245	Falb01Ag0045900/Falb02Ag0101700/Falb06Ag0070800/Falb14Ag0047900/Falb17Ag0145200	5
GO:0004312	MF	fatty acid synthase activity	8/924	70/20979	0.0116141	0.0492815	0.0340329	Falb03Ag0087600/Falb03Ag0087900/Falb04Ag0015200/Falb04Ag0015300/Falb04Ag0072000/Falb04Ag0072100/Falb09Ag0074900/Falb17Ag0029900	8
GO:0010950	BP	positive regulation of endopeptidase activity	4/1075	21/24760	0.0117095	0.102304	0.0871063	Falb02Ag0054600/Falb02Ag0054700/Falb02Ag0054800/Falb02Ag0054900	4
GO:0005761	CC	mitochondrial ribosome	5/1015	34/24793	0.0118133	0.11157	0.0948749	Falb01Ag0066100/Falb18Ag0000400/Falb18Ag0000600/Falb18Ag0022700/Falb18Ag0022900	5
GO:0016830	MF	carbon-carbon lyase activity	13/924	145/20979	0.0118451	0.0498129	0.0343998	Falb03Ag0163100/Falb04Ag0161400/Falb05Ag0130400/Falb05Ag0130500/Falb07Ag0006700/Falb07Ag0006800/Falb07Ag0130300/Falb07Ag0130400/Falb12Ag0104700/Falb12Ag0104800/Falb13Ag0005000/Falb13Ag0005100/Falb18Ag0191400	13
GO:0003779	MF	actin binding	16/924	194/20979	0.0121074	0.0503288	0.034756	Falb02Ag0048200/Falb03Ag0033900/Falb03Ag0045500/Falb05Ag0174900/Falb06Ag0013300/Falb07Ag0004500/Falb07Ag0110200/Falb07Ag0119300/Falb07Ag0119400/Falb09Ag0034700/Falb10Ag0088100/Falb11Ag0055100/Falb12Ag0008100/Falb12Ag0046700/Falb12Ag0080700/Falb16Ag0081800	16
GO:0015020	MF	glucuronosyltransferase activity	7/924	57/20979	0.0122175	0.0503288	0.034756	Falb02Ag0113400/Falb11Ag0089900/Falb11Ag0090000/Falb11Ag0090200/Falb12Ag0060600/Falb18Ag0076100/Falb18Ag0076200	7
GO:0043068	BP	positive regulation of programmed cell death	9/1075	86/24760	0.0122523	0.106537	0.09071	Falb02Ag0054600/Falb02Ag0054700/Falb02Ag0054800/Falb02Ag0054900/Falb03Ag0049200/Falb03Ag0049300/Falb14Ag0116900/Falb16Ag0049800/Falb16Ag0050000	9
GO:0010328	MF	auxin influx transmembrane transporter activity	4/924	21/20979	0.0122883	0.0503288	0.034756	Falb06Ag0026400/Falb06Ag0041200/Falb06Ag0042100/Falb16Ag0054100	4
GO:0046527	MF	glucosyltransferase activity	26/924	368/20979	0.0124684	0.050626	0.0349613	Falb01Ag0116500/Falb01Ag0116700/Falb02Ag0113400/Falb03Ag0112400/Falb03Ag0113400/Falb03Ag0133700/Falb04Ag0053300/Falb07Ag0060200/Falb07Ag0060400/Falb07Ag0104100/Falb07Ag0104400/Falb09Ag0030100/Falb11Ag0008400/Falb11Ag0089900/Falb11Ag0090000/Falb11Ag0090200/Falb12Ag0060600/Falb15Ag0043300/Falb17Ag0149700/Falb17Ag0176300/Falb17Ag0176400/Falb18Ag0076100/Falb18Ag0076200/Falb18Ag0088200/Falb18Ag0161300…	26
GO:0047484	BP	regulation of response to osmotic stress	11/1075	117/24760	0.0129291	0.111889	0.0952669	Falb01Ag0124900/Falb02Ag0110900/Falb04Ag0085800/Falb09Ag0117400/Falb10Ag0094600/Falb14Ag0031300/Falb15Ag0468900/Falb15Ag0476500/Falb16Ag0113500/Falb17Ag0045200/Falb17Ag0121500	11
GO:0019897	CC	extrinsic component of plasma membrane	7/1015	62/24793	0.0131055	0.119354	0.101494	Falb04Ag0072700/Falb04Ag0076100/Falb04Ag0076200/Falb07Ag0130300/Falb07Ag0130400/Falb08Ag0089200/Falb17Ag0176900	7
GO:2000117	BP	negative regulation of cysteine-type endopeptidase activity	5/1075	33/24760	0.0131969	0.112233	0.0955604	Falb06Ag0107800/Falb06Ag0107900/Falb13Ag0133700/Falb16Ag0038400/Falb16Ag0038500	5
GO:0015103	MF	inorganic anion transmembrane transporter activity	16/924	196/20979	0.0132523	0.0533491	0.0368418	Falb01Ag0000300/Falb01Ag0005000/Falb01Ag0188600/Falb02Ag0084100/Falb03Ag0159300/Falb03Ag0159400/Falb05Ag0028600/Falb05Ag0116500/Falb06Ag0142600/Falb09Ag0115600/Falb11Ag0000200/Falb15Ag0471500/Falb16Ag0039800/Falb16Ag0068800/Falb17Ag0089800/Falb18Ag0041000	16
GO:0006432	BP	phenylalanyl-tRNA aminoacylation	3/1075	12/24760	0.0133774	0.112233	0.0955604	Falb01Ag0146800/Falb01Ag0147000/Falb06Ag0097700	3
GO:0009147	BP	pyrimidine nucleoside triphosphate metabolic process	3/1075	12/24760	0.0133774	0.112233	0.0955604	Falb01Ag0196200/Falb06Ag0151700/Falb18Ag0027800	3
GO:0010522	BP	regulation of calcium ion transport into cytosol	3/1075	12/24760	0.0133774	0.112233	0.0955604	Falb06Ag0073200/Falb15Ag0007500/Falb15Ag0007600	3
GO:0019856	BP	pyrimidine nucleobase biosynthetic process	3/1075	12/24760	0.0133774	0.112233	0.0955604	Falb01Ag0196200/Falb06Ag0151700/Falb18Ag0027800	3
GO:0051016	BP	barbed-end actin filament capping	3/1075	12/24760	0.0133774	0.112233	0.0955604	Falb03Ag0045500/Falb10Ag0088100/Falb16Ag0081800	3
GO:0005991	BP	trehalose metabolic process	7/1075	59/24760	0.0136249	0.112233	0.0955604	Falb02Ag0112600/Falb04Ag0124200/Falb08Ag0108200/Falb09Ag0096100/Falb11Ag0086200/Falb15Ag0028500/Falb17Ag0079600	7
GO:0048658	BP	anther wall tapetum development	7/1075	59/24760	0.0136249	0.112233	0.0955604	Falb03Ag0049200/Falb03Ag0049300/Falb11Ag0012200/Falb13Ag0102500/Falb13Ag0102600/Falb16Ag0049800/Falb16Ag0050000	7
GO:0006030	BP	chitin metabolic process	4/1075	22/24760	0.0138294	0.112233	0.0955604	Falb04Ag0038700/Falb04Ag0038800/Falb04Ag0038900/Falb04Ag0039200	4
GO:0006032	BP	chitin catabolic process	4/1075	22/24760	0.0138294	0.112233	0.0955604	Falb04Ag0038700/Falb04Ag0038800/Falb04Ag0038900/Falb04Ag0039200	4
GO:0009269	BP	response to desiccation	4/1075	22/24760	0.0138294	0.112233	0.0955604	Falb13Ag0042400/Falb15Ag0043300/Falb16Ag0000500/Falb16Ag0000600	4
GO:0015713	BP	phosphoglycerate transmembrane transport	4/1075	22/24760	0.0138294	0.112233	0.0955604	Falb05Ag0028600/Falb09Ag0115600/Falb16Ag0039800/Falb16Ag0068800	4
GO:0046348	BP	amino sugar catabolic process	4/1075	22/24760	0.0138294	0.112233	0.0955604	Falb04Ag0038700/Falb04Ag0038800/Falb04Ag0038900/Falb04Ag0039200	4
GO:1901072	BP	glucosamine-containing compound catabolic process	4/1075	22/24760	0.0138294	0.112233	0.0955604	Falb04Ag0038700/Falb04Ag0038800/Falb04Ag0038900/Falb04Ag0039200	4
GO:0031010	CC	ISWI-type complex	3/1015	13/24793	0.0143814	0.126457	0.107534	Falb05Ag0139200/Falb05Ag0139400/Falb07Ag0033800	3
GO:0015120	MF	phosphoglycerate transmembrane transporter activity	4/924	22/20979	0.0145062	0.0579017	0.0399858	Falb05Ag0028600/Falb09Ag0115600/Falb16Ag0039800/Falb16Ag0068800	4
GO:0010311	BP	lateral root formation	12/1075	135/24760	0.0146824	0.118613	0.100992	Falb01Ag0125700/Falb03Ag0007900/Falb03Ag0008000/Falb03Ag0008100/Falb03Ag0021800/Falb03Ag0022100/Falb09Ag0066900/Falb09Ag0080600/Falb12Ag0134400/Falb12Ag0156300/Falb12Ag0158800/Falb12Ag0159100	12
GO:0035196	BP	production of miRNAs involved in gene silencing by miRNA	8/1075	74/24760	0.0147454	0.118613	0.100992	Falb01Ag0040500/Falb02Ag0004300/Falb03Ag0097000/Falb13Ag0125500/Falb16Ag0038700/Falb16Ag0039500/Falb16Ag0096700/Falb16Ag0097500	8
GO:0015605	MF	organophosphate ester transmembrane transporter activity	8/924	73/20979	0.0147503	0.0583815	0.0403171	Falb01Ag0139000/Falb05Ag0028600/Falb07Ag0084500/Falb07Ag0135800/Falb09Ag0115600/Falb15Ag0053800/Falb16Ag0039800/Falb16Ag0068800	8
GO:1900034	BP	regulation of cellular response to heat	5/1075	34/24760	0.0149329	0.119594	0.101828	Falb06Ag0066900/Falb06Ag0067000/Falb15Ag0412300/Falb15Ag0412500/Falb17Ag0133400	5
GO:0009863	BP	salicylic acid mediated signaling pathway	11/1075	120/24760	0.0154027	0.122818	0.104573	Falb01Ag0014400/Falb03Ag0095300/Falb04Ag0022900/Falb04Ag0023200/Falb04Ag0023600/Falb11Ag0001900/Falb11Ag0002000/Falb11Ag0002100/Falb11Ag0160300/Falb12Ag0125200/Falb18Ag0196100	11
GO:0042383	CC	sarcolemma	4/1015	24/24793	0.0154284	0.126911	0.10792	Falb06Ag0073200/Falb15Ag0007500/Falb15Ag0007600/Falb16Ag0042400	4
GO:0044291	CC	cell-cell contact zone	4/1015	24/24793	0.0154284	0.126911	0.10792	Falb06Ag0073200/Falb15Ag0007500/Falb15Ag0007600/Falb16Ag0042400	4
GO:0000289	BP	nuclear-transcribed mRNA poly(A) tail shortening	6/1075	47/24760	0.0155243	0.123249	0.10494	Falb08Ag0118800/Falb08Ag0122400/Falb15Ag0039500/Falb15Ag0040200/Falb15Ag0046400/Falb15Ag0416800	6
GO:0009967	BP	positive regulation of signal transduction	24/1075	344/24760	0.015746	0.124468	0.105978	Falb01Ag0014400/Falb02Ag0095100/Falb02Ag0110900/Falb03Ag0095300/Falb03Ag0162100/Falb04Ag0022900/Falb04Ag0023200/Falb04Ag0023600/Falb04Ag0085800/Falb05Ag0032600/Falb09Ag0117400/Falb10Ag0094600/Falb11Ag0060700/Falb11Ag0160300/Falb12Ag0125200/Falb13Ag0008100/Falb14Ag0031300/Falb16Ag0009600/Falb16Ag0042400/Falb16Ag0049800/Falb16Ag0050000/Falb16Ag0113500/Falb17Ag0045200/Falb18Ag0196100	24
GO:0010952	BP	positive regulation of peptidase activity	4/1075	23/24760	0.0161777	0.125725	0.107048	Falb02Ag0054600/Falb02Ag0054700/Falb02Ag0054800/Falb02Ag0054900	4
GO:0022898	BP	regulation of transmembrane transporter activity	7/1075	61/24760	0.0161804	0.125725	0.107048	Falb02Ag0054600/Falb02Ag0054700/Falb02Ag0054800/Falb02Ag0054900/Falb06Ag0073200/Falb15Ag0007500/Falb15Ag0007600	7
GO:0032409	BP	regulation of transporter activity	7/1075	61/24760	0.0161804	0.125725	0.107048	Falb02Ag0054600/Falb02Ag0054700/Falb02Ag0054800/Falb02Ag0054900/Falb06Ag0073200/Falb15Ag0007500/Falb15Ag0007600	7
GO:0032412	BP	regulation of ion transmembrane transporter activity	7/1075	61/24760	0.0161804	0.125725	0.107048	Falb02Ag0054600/Falb02Ag0054700/Falb02Ag0054800/Falb02Ag0054900/Falb06Ag0073200/Falb15Ag0007500/Falb15Ag0007600	7
GO:0006694	BP	steroid biosynthetic process	12/1075	137/24760	0.0163292	0.126004	0.107286	Falb02Ag0105300/Falb03Ag0004500/Falb03Ag0004600/Falb08Ag0101100/Falb10Ag0011500/Falb11Ag0012200/Falb12Ag0165500/Falb12Ag0178600/Falb12Ag0192200/Falb13Ag0102500/Falb13Ag0102600/Falb15Ag0023200	12
GO:0015629	CC	actin cytoskeleton	13/1015	163/24793	0.0167925	0.133164	0.113238	Falb02Ag0048200/Falb02Ag0054600/Falb02Ag0054700/Falb02Ag0054800/Falb02Ag0054900/Falb03Ag0033900/Falb05Ag0174900/Falb07Ag0004500/Falb07Ag0110200/Falb09Ag0034700/Falb11Ag0055100/Falb12Ag0046700/Falb12Ag0080700	13
GO:0003205	BP	cardiac chamber development	3/1075	13/24760	0.0168374	0.126004	0.107286	Falb06Ag0073200/Falb15Ag0007500/Falb15Ag0007600	3
GO:0003230	BP	cardiac atrium development	3/1075	13/24760	0.0168374	0.126004	0.107286	Falb06Ag0073200/Falb15Ag0007500/Falb15Ag0007600	3
GO:0003279	BP	cardiac septum development	3/1075	13/24760	0.0168374	0.126004	0.107286	Falb06Ag0073200/Falb15Ag0007500/Falb15Ag0007600	3
GO:0003283	BP	atrial septum development	3/1075	13/24760	0.0168374	0.126004	0.107286	Falb06Ag0073200/Falb15Ag0007500/Falb15Ag0007600	3
GO:0006937	BP	regulation of muscle contraction	3/1075	13/24760	0.0168374	0.126004	0.107286	Falb06Ag0073200/Falb15Ag0007500/Falb15Ag0007600	3
GO:0018344	BP	protein geranylgeranylation	3/1075	13/24760	0.0168374	0.126004	0.107286	Falb05Ag0078300/Falb05Ag0078400/Falb08Ag0100300	3
GO:0072708	BP	response to sorbitol	3/1075	13/24760	0.0168374	0.126004	0.107286	Falb03Ag0133700/Falb04Ag0053300/Falb09Ag0030100	3
GO:1903169	BP	regulation of calcium ion transmembrane transport	3/1075	13/24760	0.0168374	0.126004	0.107286	Falb06Ag0073200/Falb15Ag0007500/Falb15Ag0007600	3
GO:0045861	BP	negative regulation of proteolysis	8/1075	76/24760	0.0171142	0.127553	0.108604	Falb01Ag0012900/Falb01Ag0019600/Falb06Ag0107800/Falb06Ag0107900/Falb12Ag0108800/Falb13Ag0133700/Falb16Ag0038400/Falb16Ag0038500	8
GO:0008318	MF	protein prenyltransferase activity	3/924	13/20979	0.0174893	0.0686453	0.0474051	Falb05Ag0078300/Falb05Ag0078400/Falb08Ag0100300	3
GO:0031430	CC	M band	3/1015	14/24793	0.0177552	0.133164	0.113238	Falb06Ag0073200/Falb15Ag0007500/Falb15Ag0007600	3
GO:0031672	CC	A band	3/1015	14/24793	0.0177552	0.133164	0.113238	Falb06Ag0073200/Falb15Ag0007500/Falb15Ag0007600	3
GO:0060548	BP	negative regulation of cell death	13/1075	155/24760	0.0177702	0.131904	0.112309	Falb01Ag0066100/Falb02Ag0054600/Falb02Ag0054700/Falb02Ag0054800/Falb02Ag0054900/Falb05Ag0160700/Falb05Ag0161000/Falb07Ag0091500/Falb07Ag0130700/Falb18Ag0000400/Falb18Ag0000600/Falb18Ag0022700/Falb18Ag0022900	13
GO:0010941	BP	regulation of cell death	23/1075	330/24760	0.0179893	0.132989	0.113233	Falb01Ag0066100/Falb02Ag0054600/Falb02Ag0054700/Falb02Ag0054800/Falb02Ag0054900/Falb03Ag0049200/Falb03Ag0049300/Falb05Ag0078300/Falb05Ag0078400/Falb05Ag0160700/Falb05Ag0161000/Falb07Ag0091500/Falb07Ag0130700/Falb08Ag0058300/Falb08Ag0100300/Falb12Ag0062900/Falb14Ag0116900/Falb16Ag0049800/Falb16Ag0050000/Falb18Ag0000400/Falb18Ag0000600/Falb18Ag0022700/Falb18Ag0022900	23
GO:0019774	CC	proteasome core complex beta-subunit complex	5/1015	38/24793	0.0186459	0.135849	0.115521	Falb03Ag0056900/Falb03Ag0057000/Falb07Ag0122500/Falb16Ag0020400/Falb16Ag0021000	5
GO:0006026	BP	aminoglycan catabolic process	4/1075	24/24760	0.0187614	0.135946	0.11575	Falb04Ag0038700/Falb04Ag0038800/Falb04Ag0038900/Falb04Ag0039200	4
GO:0015717	BP	triose phosphate transport	4/1075	24/24760	0.0187614	0.135946	0.11575	Falb05Ag0028600/Falb09Ag0115600/Falb16Ag0039800/Falb16Ag0068800	4
GO:0035436	BP	triose phosphate transmembrane transport	4/1075	24/24760	0.0187614	0.135946	0.11575	Falb05Ag0028600/Falb09Ag0115600/Falb16Ag0039800/Falb16Ag0068800	4
GO:0042873	BP	aldonate transmembrane transport	4/1075	24/24760	0.0187614	0.135946	0.11575	Falb05Ag0028600/Falb09Ag0115600/Falb16Ag0039800/Falb16Ag0068800	4
GO:0060919	BP	auxin influx	4/1075	24/24760	0.0187614	0.135946	0.11575	Falb06Ag0026400/Falb06Ag0041200/Falb06Ag0042100/Falb16Ag0054100	4
GO:0031330	BP	negative regulation of cellular catabolic process	7/1075	63/24760	0.0190578	0.137548	0.117114	Falb01Ag0000100/Falb01Ag0000200/Falb01Ag0000400/Falb01Ag0012900/Falb01Ag0019600/Falb12Ag0108800/Falb13Ag0120400	7
GO:0016682	MF	oxidoreductase activity acting on diphenols and related substances as donors oxygen as acceptor	4/924	24/20979	0.0196611	0.0740829	0.0511601	Falb07Ag0174900/Falb13Ag0089600/Falb17Ag0058100/Falb18Ag0170800	4
GO:0004568	MF	chitinase activity	4/924	24/20979	0.0196611	0.0740829	0.0511601	Falb04Ag0038700/Falb04Ag0038800/Falb04Ag0038900/Falb04Ag0039200	4
GO:0015114	MF	phosphate ion transmembrane transporter activity	4/924	24/20979	0.0196611	0.0740829	0.0511601	Falb05Ag0028600/Falb09Ag0115600/Falb16Ag0039800/Falb16Ag0068800	4
GO:0042879	MF	aldonate transmembrane transporter activity	4/924	24/20979	0.0196611	0.0740829	0.0511601	Falb05Ag0028600/Falb09Ag0115600/Falb16Ag0039800/Falb16Ag0068800	4
GO:0071917	MF	triose-phosphate transmembrane transporter activity	4/924	24/20979	0.0196611	0.0740829	0.0511601	Falb05Ag0028600/Falb09Ag0115600/Falb16Ag0039800/Falb16Ag0068800	4
GO:0035194	BP	post-transcriptional gene silencing by RNA	14/1075	174/24760	0.0197704	0.142129	0.121015	Falb01Ag0040500/Falb01Ag0147500/Falb02Ag0004300/Falb02Ag0051500/Falb03Ag0097000/Falb07Ag0013200/Falb13Ag0125500/Falb13Ag0173500/Falb16Ag0038700/Falb16Ag0039500/Falb16Ag0096700/Falb16Ag0097500/Falb18Ag0030900/Falb18Ag0187100	14
GO:0034248	BP	regulation of cellular amide metabolic process	22/1075	315/24760	0.0199168	0.14262	0.121433	Falb01Ag0095900/Falb02Ag0003900/Falb02Ag0054600/Falb02Ag0054700/Falb02Ag0054800/Falb02Ag0054900/Falb06Ag0013000/Falb08Ag0118800/Falb08Ag0122400/Falb12Ag0007900/Falb14Ag0069800/Falb14Ag0115800/Falb15Ag0039500/Falb15Ag0040200/Falb15Ag0046400/Falb15Ag0416800/Falb17Ag0167900/Falb17Ag0200100/Falb18Ag0069500/Falb18Ag0117200/Falb18Ag0197200/Falb18Ag0197500	22
GO:0048579	BP	negative regulation of long-day photoperiodism flowering	6/1075	50/24760	0.0206057	0.145166	0.1236	Falb03Ag0095300/Falb04Ag0022900/Falb04Ag0023200/Falb04Ag0023600/Falb09Ag0088700/Falb12Ag0125200	6
GO:0030048	BP	actin filament-based movement	6/1075	50/24760	0.0206057	0.145166	0.1236	Falb06Ag0073200/Falb09Ag0034700/Falb11Ag0055100/Falb12Ag0080700/Falb15Ag0007500/Falb15Ag0007600	6
GO:0048448	BP	stamen morphogenesis	6/1075	50/24760	0.0206057	0.145166	0.1236	Falb01Ag0126100/Falb11Ag0012200/Falb13Ag0102500/Falb13Ag0102600/Falb16Ag0049800/Falb16Ag0050000	6
GO:0006564	BP	L-serine biosynthetic process	3/1075	14/24760	0.0207493	0.145166	0.1236	Falb02Ag0089000/Falb03Ag0141100/Falb10Ag0013000	3
GO:0072553	BP	terminal button organization	3/1075	14/24760	0.0207493	0.145166	0.1236	Falb05Ag0095300/Falb06Ag0118900/Falb18Ag0037100	3
GO:0099172	BP	presynapse organization	3/1075	14/24760	0.0207493	0.145166	0.1236	Falb05Ag0095300/Falb06Ag0118900/Falb18Ag0037100	3
GO:0048768	BP	root hair cell tip growth	5/1075	37/24760	0.0210366	0.146614	0.124834	Falb01Ag0043800/Falb07Ag0095600/Falb09Ag0034700/Falb12Ag0080700/Falb14Ag0059300	5
GO:0000346	CC	transcription export complex	3/1015	15/24793	0.0215306	0.137578	0.116991	Falb01Ag0040500/Falb16Ag0096700/Falb16Ag0097500	3
GO:0000445	CC	THO complex part of transcription export complex	3/1015	15/24793	0.0215306	0.137578	0.116991	Falb01Ag0040500/Falb16Ag0096700/Falb16Ag0097500	3
GO:0005793	CC	endoplasmic reticulum-Golgi intermediate compartment	3/1015	15/24793	0.0215306	0.137578	0.116991	Falb18Ag0117200/Falb18Ag0197200/Falb18Ag0197500	3
GO:0042995	CC	cell projection	23/1015	356/24793	0.0215809	0.137578	0.116991	Falb01Ag0125700/Falb03Ag0007900/Falb03Ag0008000/Falb03Ag0008100/Falb03Ag0021800/Falb03Ag0022100/Falb05Ag0033400/Falb07Ag0149600/Falb09Ag0034700/Falb09Ag0080600/Falb11Ag0019600/Falb11Ag0019700/Falb11Ag0019800/Falb11Ag0020000/Falb11Ag0020100/Falb11Ag0020200/Falb11Ag0078400/Falb12Ag0080700/Falb12Ag0134400/Falb12Ag0156300/Falb12Ag0158800/Falb12Ag0159100/Falb16Ag0042400	23
GO:0120025	CC	plasma membrane bounded cell projection	23/1015	356/24793	0.0215809	0.137578	0.116991	Falb01Ag0125700/Falb03Ag0007900/Falb03Ag0008000/Falb03Ag0008100/Falb03Ag0021800/Falb03Ag0022100/Falb05Ag0033400/Falb07Ag0149600/Falb09Ag0034700/Falb09Ag0080600/Falb11Ag0019600/Falb11Ag0019700/Falb11Ag0019800/Falb11Ag0020000/Falb11Ag0020100/Falb11Ag0020200/Falb11Ag0078400/Falb12Ag0080700/Falb12Ag0134400/Falb12Ag0156300/Falb12Ag0158800/Falb12Ag0159100/Falb16Ag0042400	23
GO:0003743	MF	translation initiation factor activity	6/924	50/20979	0.0219165	0.0819259	0.0565764	Falb08Ag0118800/Falb08Ag0122400/Falb15Ag0039500/Falb15Ag0040200/Falb15Ag0046400/Falb15Ag0416800	6
GO:0004311	MF	farnesyltranstransferase activity	4/924	25/20979	0.0226109	0.082556	0.0570115	Falb03Ag0004500/Falb03Ag0004600/Falb10Ag0011500/Falb12Ag0165500	4
GO:0015217	MF	ADP transmembrane transporter activity	4/924	25/20979	0.0226109	0.082556	0.0570115	Falb01Ag0139000/Falb07Ag0084500/Falb07Ag0135800/Falb15Ag0053800	4
GO:0016881	MF	acid-amino acid ligase activity	4/924	25/20979	0.0226109	0.082556	0.0570115	Falb01Ag0135200/Falb06Ag0081600/Falb15Ag0431900/Falb15Ag0432500	4
GO:0010942	BP	positive regulation of cell death	10/1075	111/24760	0.0226376	0.156576	0.133316	Falb02Ag0054600/Falb02Ag0054700/Falb02Ag0054800/Falb02Ag0054900/Falb03Ag0049200/Falb03Ag0049300/Falb12Ag0062900/Falb14Ag0116900/Falb16Ag0049800/Falb16Ag0050000	10
GO:0055046	BP	microgametogenesis	10/1075	111/24760	0.0226376	0.156576	0.133316	Falb01Ag0005700/Falb01Ag0125600/Falb03Ag0102800/Falb03Ag0102900/Falb04Ag0030900/Falb06Ag0043200/Falb13Ag0168500/Falb13Ag0172300/Falb16Ag0049800/Falb16Ag0050000	10
GO:1901568	BP	fatty acid derivative metabolic process	11/1075	128/24760	0.0237267	0.163491	0.139203	Falb01Ag0087500/Falb02Ag0014500/Falb02Ag0127900/Falb03Ag0102800/Falb03Ag0102900/Falb04Ag0030900/Falb06Ag0043200/Falb08Ag0045700/Falb08Ag0057800/Falb08Ag0057900/Falb08Ag0126000	11
GO:0009808	BP	lignin metabolic process	14/1075	179/24760	0.0245426	0.164968	0.140461	Falb03Ag0167200/Falb03Ag0167300/Falb04Ag0165100/Falb04Ag0169900/Falb07Ag0162900/Falb09Ag0005000/Falb11Ag0048800/Falb11Ag0048900/Falb12Ag0107600/Falb12Ag0110200/Falb16Ag0097800/Falb18Ag0163200/Falb18Ag0182800/Falb18Ag0182900	14
GO:0045493	BP	xylan catabolic process	4/1075	26/24760	0.0246575	0.164968	0.140461	Falb05Ag0102200/Falb10Ag0038100/Falb18Ag0072500/Falb18Ag0072800	4
GO:0050661	MF	NADP binding	5/924	38/20979	0.0246793	0.0894149	0.0617481	Falb03Ag0087600/Falb03Ag0087900/Falb04Ag0015200/Falb04Ag0015300/Falb09Ag0074900	5
GO:0017062	BP	respiratory chain complex III assembly	3/1075	15/24760	0.0251155	0.164968	0.140461	Falb11Ag0001900/Falb11Ag0002000/Falb11Ag0002100	3
GO:0019373	BP	epoxygenase P450 pathway	3/1075	15/24760	0.0251155	0.164968	0.140461	Falb02Ag0127900/Falb08Ag0045700/Falb08Ag0126000	3
GO:0034551	BP	mitochondrial respiratory chain complex III assembly	3/1075	15/24760	0.0251155	0.164968	0.140461	Falb11Ag0001900/Falb11Ag0002000/Falb11Ag0002100	3
GO:0035445	BP	borate transmembrane transport	3/1075	15/24760	0.0251155	0.164968	0.140461	Falb01Ag0000300/Falb11Ag0000200/Falb17Ag0089800	3
GO:0042946	BP	glucoside transport	3/1075	15/24760	0.0251155	0.164968	0.140461	Falb01Ag0188600/Falb06Ag0142600/Falb15Ag0471500	3
GO:0046713	BP	borate transport	3/1075	15/24760	0.0251155	0.164968	0.140461	Falb01Ag0000300/Falb11Ag0000200/Falb17Ag0089800	3
GO:0090257	BP	regulation of muscle system process	3/1075	15/24760	0.0251155	0.164968	0.140461	Falb06Ag0073200/Falb15Ag0007500/Falb15Ag0007600	3
GO:1901600	BP	strigolactone metabolic process	3/1075	15/24760	0.0251155	0.164968	0.140461	Falb08Ag0120700/Falb08Ag0120800/Falb15Ag0037600	3
GO:1901601	BP	strigolactone biosynthetic process	3/1075	15/24760	0.0251155	0.164968	0.140461	Falb08Ag0120700/Falb08Ag0120800/Falb15Ag0037600	3
GO:1901656	BP	glycoside transport	3/1075	15/24760	0.0251155	0.164968	0.140461	Falb01Ag0188600/Falb06Ag0142600/Falb15Ag0471500	3
GO:1902418	BP	(+)-abscisic acid D-glucopyranosyl ester transmembrane transport	3/1075	15/24760	0.0251155	0.164968	0.140461	Falb01Ag0188600/Falb06Ag0142600/Falb15Ag0471500	3
GO:0016679	MF	oxidoreductase activity acting on diphenols and related substances as donors	4/924	26/20979	0.0258158	0.0909364	0.0627988	Falb07Ag0174900/Falb13Ag0089600/Falb17Ag0058100/Falb18Ag0170800	4
GO:0016836	MF	hydro-lyase activity	10/924	112/20979	0.0260301	0.0909364	0.0627988	Falb02Ag0127900/Falb07Ag0006700/Falb07Ag0006800/Falb08Ag0045700/Falb08Ag0126000/Falb15Ag0426900/Falb15Ag0427000/Falb17Ag0099900/Falb18Ag0028100/Falb18Ag0028200	10
GO:0008381	MF	mechanosensitive ion channel activity	3/924	15/20979	0.0260646	0.0909364	0.0627988	Falb07Ag0049000/Falb12Ag0175500/Falb12Ag0195100	3
GO:0042947	MF	glucoside transmembrane transporter activity	3/924	15/20979	0.0260646	0.0909364	0.0627988	Falb01Ag0188600/Falb06Ag0142600/Falb15Ag0471500	3
GO:1902417	MF	(+)-abscisic acid D-glucopyranosyl ester transmembrane transporter activity	3/924	15/20979	0.0260646	0.0909364	0.0627988	Falb01Ag0188600/Falb06Ag0142600/Falb15Ag0471500	3
GO:0010223	BP	secondary shoot formation	10/1075	114/24760	0.0266615	0.173035	0.14733	Falb02Ag0112600/Falb04Ag0124200/Falb08Ag0108200/Falb08Ag0120700/Falb08Ag0120800/Falb09Ag0096100/Falb11Ag0086200/Falb15Ag0028500/Falb15Ag0037600/Falb17Ag0079600	10
GO:0010346	BP	shoot axis formation	10/1075	114/24760	0.0266615	0.173035	0.14733	Falb02Ag0112600/Falb04Ag0124200/Falb08Ag0108200/Falb08Ag0120700/Falb08Ag0120800/Falb09Ag0096100/Falb11Ag0086200/Falb15Ag0028500/Falb15Ag0037600/Falb17Ag0079600	10
GO:0016765	MF	transferase activity transferring alkyl or aryl (other than methyl) groups	16/924	213/20979	0.0267131	0.0925139	0.0638883	Falb01Ag0182000/Falb03Ag0004500/Falb03Ag0004600/Falb04Ag0108500/Falb05Ag0063800/Falb05Ag0078300/Falb05Ag0078400/Falb06Ag0069700/Falb08Ag0100300/Falb10Ag0011500/Falb12Ag0165500/Falb14Ag0052200/Falb14Ag0052300/Falb15Ag0423000/Falb18Ag0027400/Falb18Ag0027700	16
GO:0010928	BP	regulation of auxin mediated signaling pathway	12/1075	147/24760	0.0267223	0.173035	0.14733	Falb01Ag0014400/Falb03Ag0095300/Falb04Ag0022900/Falb04Ag0023200/Falb04Ag0023600/Falb06Ag0026400/Falb06Ag0041200/Falb06Ag0042100/Falb11Ag0160300/Falb12Ag0125200/Falb16Ag0054100/Falb18Ag0196100	12
GO:0006928	BP	movement of cell or subcellular component	23/1075	343/24760	0.0267229	0.173035	0.14733	Falb02Ag0048200/Falb03Ag0033900/Falb03Ag0078700/Falb04Ag0121200/Falb04Ag0121800/Falb05Ag0035300/Falb05Ag0174900/Falb06Ag0018300/Falb06Ag0073200/Falb07Ag0004500/Falb07Ag0110200/Falb08Ag0058300/Falb09Ag0034700/Falb10Ag0081900/Falb11Ag0055100/Falb12Ag0046700/Falb12Ag0080700/Falb14Ag0098200/Falb14Ag0098300/Falb15Ag0007500/Falb15Ag0007600/Falb15Ag0036000/Falb16Ag0042400	23
GO:0009700	BP	indole phytoalexin biosynthetic process	4/1075	27/24760	0.0279788	0.174964	0.148972	Falb01Ag0135200/Falb06Ag0081600/Falb15Ag0431900/Falb15Ag0432500	4
GO:0010120	BP	camalexin biosynthetic process	4/1075	27/24760	0.0279788	0.174964	0.148972	Falb01Ag0135200/Falb06Ag0081600/Falb15Ag0431900/Falb15Ag0432500	4
GO:0015867	BP	ATP transport	4/1075	27/24760	0.0279788	0.174964	0.148972	Falb01Ag0139000/Falb07Ag0084500/Falb07Ag0135800/Falb15Ag0053800	4
GO:0034341	BP	response to interferon-gamma	4/1075	27/24760	0.0279788	0.174964	0.148972	Falb02Ag0054600/Falb02Ag0054700/Falb02Ag0054800/Falb02Ag0054900	4
GO:0042547	BP	cell wall modification involved in multidimensional cell growth	4/1075	27/24760	0.0279788	0.174964	0.148972	Falb07Ag0176500/Falb14Ag0006600/Falb15Ag0001400/Falb18Ag0107300	4
GO:0046217	BP	indole phytoalexin metabolic process	4/1075	27/24760	0.0279788	0.174964	0.148972	Falb01Ag0135200/Falb06Ag0081600/Falb15Ag0431900/Falb15Ag0432500	4
GO:0052317	BP	camalexin metabolic process	4/1075	27/24760	0.0279788	0.174964	0.148972	Falb01Ag0135200/Falb06Ag0081600/Falb15Ag0431900/Falb15Ag0432500	4
GO:0071346	BP	cellular response to interferon-gamma	4/1075	27/24760	0.0279788	0.174964	0.148972	Falb02Ag0054600/Falb02Ag0054700/Falb02Ag0054800/Falb02Ag0054900	4
GO:1901348	BP	positive regulation of secondary cell wall biogenesis	4/1075	27/24760	0.0279788	0.174964	0.148972	Falb02Ag0160900/Falb05Ag0019400/Falb08Ag0007600/Falb08Ag0143400	4
GO:1903340	BP	positive regulation of cell wall organization or biogenesis	4/1075	27/24760	0.0279788	0.174964	0.148972	Falb02Ag0160900/Falb05Ag0019400/Falb08Ag0007600/Falb08Ag0143400	4
GO:0009751	BP	response to salicylic acid	28/1075	439/24760	0.0280893	0.175055	0.149049	Falb01Ag0014400/Falb02Ag0117000/Falb03Ag0051900/Falb03Ag0095300/Falb03Ag0158100/Falb04Ag0022900/Falb04Ag0023200/Falb04Ag0023600/Falb04Ag0081900/Falb04Ag0154500/Falb07Ag0040600/Falb07Ag0149000/Falb10Ag0086500/Falb10Ag0120100/Falb11Ag0001900/Falb11Ag0002000/Falb11Ag0002100/Falb11Ag0077700/Falb11Ag0077800/Falb11Ag0160300/Falb12Ag0099200/Falb12Ag0125200/Falb13Ag0042400/Falb13Ag0048800/Falb16Ag0049800…	28
GO:0042659	BP	regulation of cell fate specification	6/1075	54/24760	0.0289838	0.180015	0.153273	Falb01Ag0124900/Falb01Ag0183400/Falb15Ag0468900/Falb15Ag0476500/Falb15Ag0476600/Falb17Ag0121500	6
GO:0009685	BP	gibberellin metabolic process	13/1075	166/24760	0.0292427	0.180598	0.153769	Falb04Ag0088300/Falb04Ag0093600/Falb08Ag0069000/Falb11Ag0111100/Falb11Ag0111200/Falb11Ag0120400/Falb11Ag0120700/Falb14Ag0086400/Falb14Ag0086600/Falb14Ag0087100/Falb14Ag0087500/Falb17Ag0069100/Falb17Ag0069200	13
GO:0043269	BP	regulation of ion transport	12/1075	149/24760	0.0292754	0.180598	0.153769	Falb01Ag0030000/Falb02Ag0054600/Falb02Ag0054700/Falb02Ag0054800/Falb02Ag0054900/Falb04Ag0060200/Falb04Ag0083000/Falb05Ag0030300/Falb06Ag0073200/Falb15Ag0007500/Falb15Ag0007600/Falb18Ag0211500	12
GO:0005347	MF	ATP transmembrane transporter activity	4/924	27/20979	0.0292796	0.0999326	0.0690114	Falb01Ag0139000/Falb07Ag0084500/Falb07Ag0135800/Falb15Ag0053800	4
GO:0030145	MF	manganese ion binding	4/924	27/20979	0.0292796	0.0999326	0.0690114	Falb03Ag0107600/Falb03Ag0107700/Falb03Ag0107800/Falb03Ag0107900	4
GO:0001763	BP	morphogenesis of a branching structure	10/1075	116/24760	0.0296129	0.182065	0.155018	Falb02Ag0112600/Falb04Ag0124200/Falb08Ag0108200/Falb08Ag0120700/Falb08Ag0120800/Falb09Ag0096100/Falb11Ag0086200/Falb15Ag0028500/Falb15Ag0037600/Falb17Ag0079600	10
GO:0046351	BP	disaccharide biosynthetic process	7/1075	69/24760	0.0297977	0.182586	0.155461	Falb02Ag0112600/Falb04Ag0124200/Falb08Ag0108200/Falb09Ag0096100/Falb11Ag0086200/Falb15Ag0028500/Falb17Ag0079600	7
GO:0016926	BP	protein desumoylation	3/1075	16/24760	0.0299352	0.182815	0.155657	Falb05Ag0142300/Falb07Ag0037600/Falb07Ag0037800	3
GO:0016705	MF	oxidoreductase activity acting on paired donors with incorporation or reduction of molecular oxygen	31/924	493/20979	0.0302973	0.100176	0.0691799	Falb03Ag0058100/Falb06Ag0016900/Falb06Ag0017400/Falb06Ag0017600/Falb06Ag0018000/Falb08Ag0045900/Falb08Ag0069000/Falb08Ag0118200/Falb08Ag0118400/Falb08Ag0118600/Falb08Ag0121900/Falb08Ag0122000/Falb08Ag0122100/Falb08Ag0122200/Falb09Ag0089500/Falb11Ag0111100/Falb11Ag0111200/Falb11Ag0117200/Falb11Ag0117400/Falb11Ag0117500/Falb12Ag0012100/Falb14Ag0082300/Falb14Ag0086800/Falb14Ag0086900/Falb14Ag0087300…	31
GO:0051640	BP	organelle localization	20/1075	292/24760	0.03053	0.18573	0.158139	Falb02Ag0048200/Falb02Ag0054600/Falb02Ag0054700/Falb02Ag0054800/Falb02Ag0054900/Falb03Ag0033900/Falb05Ag0174900/Falb06Ag0018300/Falb07Ag0004500/Falb07Ag0110200/Falb09Ag0034700/Falb11Ag0055100/Falb11Ag0103500/Falb11Ag0104300/Falb12Ag0046700/Falb12Ag0080700/Falb17Ag0065400/Falb18Ag0117200/Falb18Ag0197200/Falb18Ag0197500	20
GO:0010927	BP	cellular component assembly involved in morphogenesis	12/1075	150/24760	0.030616	0.18573	0.158139	Falb09Ag0027200/Falb09Ag0027700/Falb09Ag0027800/Falb10Ag0149200/Falb10Ag0149500/Falb10Ag0149900/Falb11Ag0012200/Falb13Ag0102500/Falb13Ag0102600/Falb16Ag0026100/Falb16Ag0026200/Falb16Ag0052000	12
GO:0016670	MF	oxidoreductase activity acting on a sulfur group of donors oxygen as acceptor	3/924	16/20979	0.0310526	0.100176	0.0691799	Falb01Ag0030000/Falb04Ag0083000/Falb18Ag0211500	3
GO:0008097	MF	5S rRNA binding	3/924	16/20979	0.0310526	0.100176	0.0691799	Falb02Ag0043500/Falb02Ag0043600/Falb15Ag0018500	3
GO:0016929	MF	SUMO-specific protease activity	3/924	16/20979	0.0310526	0.100176	0.0691799	Falb05Ag0142300/Falb07Ag0037600/Falb07Ag0037800	3
GO:0043023	MF	ribosomal large subunit binding	3/924	16/20979	0.0310526	0.100176	0.0691799	Falb11Ag0103500/Falb11Ag0104300/Falb17Ag0065400	3
GO:0052381	MF	tRNA dimethylallyltransferase activity	3/924	16/20979	0.0310526	0.100176	0.0691799	Falb06Ag0069700/Falb18Ag0027400/Falb18Ag0027700	3
GO:0070137	MF	ubiquitin-like protein-specific endopeptidase activity	3/924	16/20979	0.0310526	0.100176	0.0691799	Falb05Ag0142300/Falb07Ag0037600/Falb07Ag0037800	3
GO:0070139	MF	SUMO-specific endopeptidase activity	3/924	16/20979	0.0310526	0.100176	0.0691799	Falb05Ag0142300/Falb07Ag0037600/Falb07Ag0037800	3
GO:0043687	BP	post-translational protein modification	5/1075	41/24760	0.0314143	0.188908	0.160844	Falb02Ag0057400/Falb05Ag0078300/Falb05Ag0078400/Falb08Ag0100300/Falb14Ag0040900	5
GO:0010508	BP	positive regulation of autophagy	4/1075	28/24760	0.0315536	0.188908	0.160844	Falb02Ag0054600/Falb02Ag0054700/Falb02Ag0054800/Falb02Ag0054900	4
GO:0016559	BP	peroxisome fission	4/1075	28/24760	0.0315536	0.188908	0.160844	Falb02Ag0027500/Falb04Ag0143600/Falb15Ag0042900/Falb15Ag0043000	4
GO:2001233	BP	regulation of apoptotic signaling pathway	4/1075	28/24760	0.0315536	0.188908	0.160844	Falb02Ag0054600/Falb02Ag0054700/Falb02Ag0054800/Falb02Ag0054900	4
GO:0009686	BP	gibberellin biosynthetic process	11/1075	134/24760	0.0318347	0.189831	0.16163	Falb04Ag0088300/Falb04Ag0093600/Falb11Ag0111100/Falb11Ag0111200/Falb11Ag0120700/Falb14Ag0086400/Falb14Ag0086600/Falb14Ag0087100/Falb14Ag0087500/Falb17Ag0069100/Falb17Ag0069200	11
GO:0009895	BP	negative regulation of catabolic process	7/1075	70/24760	0.0319157	0.189831	0.16163	Falb01Ag0000100/Falb01Ag0000200/Falb01Ag0000400/Falb01Ag0012900/Falb01Ag0019600/Falb12Ag0108800/Falb13Ag0120400	7
GO:0097599	MF	xylanase activity	4/924	28/20979	0.0330053	0.105752	0.07303	Falb05Ag0102200/Falb10Ag0038100/Falb18Ag0072500/Falb18Ag0072800	4
GO:0016441	BP	posttranscriptional gene silencing	15/1075	204/24760	0.0330702	0.195879	0.16678	Falb01Ag0040500/Falb01Ag0147500/Falb02Ag0004300/Falb02Ag0051500/Falb03Ag0097000/Falb05Ag0016400/Falb07Ag0013200/Falb13Ag0125500/Falb13Ag0173500/Falb16Ag0038700/Falb16Ag0039500/Falb16Ag0096700/Falb16Ag0097500/Falb18Ag0030900/Falb18Ag0187100	15
GO:0036293	BP	response to decreased oxygen levels	18/1075	258/24760	0.0331472	0.195879	0.16678	Falb01Ag0035200/Falb01Ag0035500/Falb01Ag0035600/Falb03Ag0133700/Falb04Ag0053300/Falb04Ag0088300/Falb04Ag0093600/Falb05Ag0032600/Falb09Ag0030100/Falb12Ag0069000/Falb12Ag0069100/Falb12Ag0069200/Falb12Ag0178000/Falb12Ag0192800/Falb13Ag0003700/Falb14Ag0032400/Falb14Ag0032500/Falb17Ag0208600	18
GO:0099503	CC	secretory vesicle	6/1015	59/24793	0.0331536	0.206199	0.175344	Falb04Ag0038700/Falb04Ag0038900/Falb16Ag0042400/Falb18Ag0117200/Falb18Ag0197200/Falb18Ag0197500	6
GO:0043270	BP	positive regulation of ion transport	6/1075	56/24760	0.033905	0.199712	0.170043	Falb01Ag0030000/Falb04Ag0083000/Falb06Ag0073200/Falb15Ag0007500/Falb15Ag0007600/Falb18Ag0211500	6
GO:0045055	BP	regulated exocytosis	5/1075	42/24760	0.0344298	0.20215	0.17212	Falb04Ag0038700/Falb04Ag0038900/Falb18Ag0117200/Falb18Ag0197200/Falb18Ag0197500	5
GO:0035251	MF	UDP-glucosyltransferase activity	20/924	292/20979	0.0345208	0.10986	0.0758671	Falb01Ag0116500/Falb01Ag0116700/Falb02Ag0113400/Falb03Ag0112400/Falb03Ag0113400/Falb03Ag0133700/Falb04Ag0053300/Falb07Ag0060200/Falb07Ag0060400/Falb09Ag0030100/Falb11Ag0008400/Falb11Ag0089900/Falb11Ag0090000/Falb11Ag0090200/Falb12Ag0060600/Falb15Ag0043300/Falb18Ag0076100/Falb18Ag0076200/Falb18Ag0161300/Falb18Ag0161500	20
GO:1901505	MF	carbohydrate derivative transmembrane transporter activity	12/924	151/20979	0.0350478	0.110789	0.0765084	Falb01Ag0139000/Falb01Ag0188600/Falb05Ag0028600/Falb05Ag0063000/Falb06Ag0142600/Falb07Ag0084500/Falb07Ag0135800/Falb09Ag0115600/Falb15Ag0053800/Falb15Ag0471500/Falb16Ag0039800/Falb16Ag0068800	12
GO:2000070	BP	regulation of response to water deprivation	8/1075	87/24760	0.0351763	0.20538	0.17487	Falb01Ag0072800/Falb05Ag0032600/Falb06Ag0066900/Falb06Ag0067000/Falb10Ag0066700/Falb15Ag0412300/Falb15Ag0412500/Falb17Ag0133400	8
GO:0009819	BP	drought recovery	3/1075	17/24760	0.0352048	0.20538	0.17487	Falb03Ag0034200/Falb07Ag0113900/Falb12Ag0046500	3
GO:0005687	CC	U4 snRNP	3/1015	18/24793	0.0352677	0.213409	0.181475	Falb01Ag0147500/Falb02Ag0051500/Falb07Ag0013200	3
GO:0005685	CC	U1 snRNP	5/1015	45/24793	0.0359867	0.213409	0.181475	Falb01Ag0147500/Falb02Ag0051500/Falb03Ag0078700/Falb07Ag0013200/Falb15Ag0036000	5
GO:0004866	MF	endopeptidase inhibitor activity	5/924	42/20979	0.0362682	0.11311	0.0781117	Falb06Ag0107800/Falb06Ag0107900/Falb13Ag0133700/Falb16Ag0038400/Falb16Ag0038500	5
GO:0008490	MF	arsenite secondary active transmembrane transporter activity	3/924	17/20979	0.0365027	0.11311	0.0781117	Falb01Ag0188600/Falb06Ag0142600/Falb15Ag0471500	3
GO:0015446	MF	ATPase-coupled arsenite transmembrane transporter activity	3/924	17/20979	0.0365027	0.11311	0.0781117	Falb01Ag0188600/Falb06Ag0142600/Falb15Ag0471500	3
GO:0070482	BP	response to oxygen levels	18/1075	261/24760	0.0365034	0.212278	0.180743	Falb01Ag0035200/Falb01Ag0035500/Falb01Ag0035600/Falb03Ag0133700/Falb04Ag0053300/Falb04Ag0088300/Falb04Ag0093600/Falb05Ag0032600/Falb09Ag0030100/Falb12Ag0069000/Falb12Ag0069100/Falb12Ag0069200/Falb12Ag0178000/Falb12Ag0192800/Falb13Ag0003700/Falb14Ag0032400/Falb14Ag0032500/Falb17Ag0208600	18
GO:0072503	BP	cellular divalent inorganic cation homeostasis	9/1075	104/24760	0.0370645	0.214856	0.182938	Falb01Ag0045900/Falb02Ag0101700/Falb06Ag0070800/Falb06Ag0073200/Falb11Ag0166300/Falb14Ag0047900/Falb15Ag0007500/Falb15Ag0007600/Falb17Ag0145200	9
GO:0046688	BP	response to copper ion	5/1075	43/24760	0.0376184	0.217377	0.185085	Falb03Ag0170800/Falb07Ag0167300/Falb11Ag0014600/Falb13Ag0097000/Falb18Ag0166000	5
GO:0017148	BP	negative regulation of translation	14/1075	190/24760	0.0379778	0.218762	0.186263	Falb01Ag0095900/Falb02Ag0003900/Falb02Ag0054600/Falb02Ag0054700/Falb02Ag0054800/Falb02Ag0054900/Falb08Ag0118800/Falb08Ag0122400/Falb14Ag0069800/Falb15Ag0039500/Falb15Ag0040200/Falb15Ag0046400/Falb15Ag0416800/Falb17Ag0200100	14
GO:1900618	BP	regulation of shoot system morphogenesis	7/1075	73/24760	0.0388658	0.223173	0.190019	Falb02Ag0112600/Falb04Ag0124200/Falb08Ag0108200/Falb09Ag0096100/Falb11Ag0086200/Falb15Ag0028500/Falb17Ag0079600	7
GO:0043281	BP	regulation of cysteine-type endopeptidase activity involved in apoptotic process	4/1075	30/24760	0.0394712	0.224541	0.191184	Falb02Ag0054600/Falb02Ag0054700/Falb02Ag0054800/Falb02Ag0054900	4
GO:1901071	BP	glucosamine-containing compound metabolic process	4/1075	30/24760	0.0394712	0.224541	0.191184	Falb04Ag0038700/Falb04Ag0038800/Falb04Ag0038900/Falb04Ag0039200	4
GO:0000122	BP	negative regulation of transcription by RNA polymerase II	8/1075	89/24760	0.0394729	0.224541	0.191184	Falb02Ag0155100/Falb05Ag0095300/Falb05Ag0139200/Falb05Ag0139400/Falb06Ag0118900/Falb07Ag0033800/Falb08Ag0011800/Falb18Ag0037100	8
GO:0046777	BP	protein autophosphorylation	27/1075	434/24760	0.0397944	0.225666	0.192142	Falb01Ag0128900/Falb02Ag0054600/Falb02Ag0054700/Falb02Ag0054800/Falb02Ag0054900/Falb02Ag0095100/Falb02Ag0107700/Falb03Ag0090000/Falb03Ag0162100/Falb04Ag0088300/Falb04Ag0093600/Falb05Ag0100300/Falb07Ag0147100/Falb08Ag0064800/Falb09Ag0045800/Falb09Ag0046400/Falb09Ag0047200/Falb09Ag0047300/Falb10Ag0125200/Falb11Ag0060700/Falb12Ag0078600/Falb12Ag0143600/Falb13Ag0008100/Falb15Ag0431500/Falb16Ag0009600…	27
GO:0000331	CC	contractile vacuole	3/1015	19/24793	0.04064	0.220494	0.187499	Falb09Ag0034700/Falb11Ag0055100/Falb12Ag0080700	3
GO:0014704	CC	intercalated disc	3/1015	19/24793	0.04064	0.220494	0.187499	Falb06Ag0073200/Falb15Ag0007500/Falb15Ag0007600	3
GO:0043034	CC	costamere	3/1015	19/24793	0.04064	0.220494	0.187499	Falb06Ag0073200/Falb15Ag0007500/Falb15Ag0007600	3
GO:0062159	CC	contractile vacuole complex	3/1015	19/24793	0.04064	0.220494	0.187499	Falb09Ag0034700/Falb11Ag0055100/Falb12Ag0080700	3
GO:0034249	BP	negative regulation of cellular amide metabolic process	14/1075	192/24760	0.0408949	0.229549	0.195448	Falb01Ag0095900/Falb02Ag0003900/Falb02Ag0054600/Falb02Ag0054700/Falb02Ag0054800/Falb02Ag0054900/Falb08Ag0118800/Falb08Ag0122400/Falb14Ag0069800/Falb15Ag0039500/Falb15Ag0040200/Falb15Ag0046400/Falb15Ag0416800/Falb17Ag0200100	14
GO:0033962	BP	P-body assembly	5/1075	44/24760	0.0409819	0.229549	0.195448	Falb06Ag0013000/Falb12Ag0007900/Falb14Ag0115800/Falb17Ag0167900/Falb18Ag0069500	5
GO:0071941	BP	nitrogen cycle metabolic process	5/1075	44/24760	0.0409819	0.229549	0.195448	Falb05Ag0087600/Falb11Ag0104400/Falb16Ag0091100/Falb16Ag0096800/Falb16Ag0097000	5
GO:0080113	BP	regulation of seed growth	5/1075	44/24760	0.0409819	0.229549	0.195448	Falb03Ag0095300/Falb04Ag0022900/Falb04Ag0023200/Falb04Ag0023600/Falb12Ag0125200	5
GO:0140359	MF	ABC-type transporter activity	4/924	30/20979	0.0412494	0.126714	0.0875063	Falb06Ag0026400/Falb06Ag0041200/Falb06Ag0042100/Falb16Ag0054100	4
GO:0004659	MF	prenyltransferase activity	7/924	73/20979	0.041431	0.126714	0.0875063	Falb03Ag0004500/Falb03Ag0004600/Falb05Ag0078300/Falb05Ag0078400/Falb08Ag0100300/Falb10Ag0011500/Falb12Ag0165500	7
GO:0010959	BP	regulation of metal ion transport	6/1075	59/24760	0.0422467	0.235191	0.200252	Falb01Ag0030000/Falb04Ag0083000/Falb06Ag0073200/Falb15Ag0007500/Falb15Ag0007600/Falb18Ag0211500	6
GO:0042447	BP	hormone catabolic process	6/1075	59/24760	0.0422467	0.235191	0.200252	Falb02Ag0134700/Falb03Ag0079600/Falb07Ag0139300/Falb08Ag0069000/Falb12Ag0033600/Falb12Ag0131700	6
GO:0016762	MF	xyloglucan:xyloglucosyl transferase activity	3/924	18/20979	0.0424081	0.128866	0.0889923	Falb07Ag0104100/Falb07Ag0104400/Falb18Ag0088200	3
GO:0023056	BP	positive regulation of signaling	24/1075	379/24760	0.0425163	0.235972	0.200917	Falb01Ag0014400/Falb02Ag0095100/Falb02Ag0110900/Falb03Ag0095300/Falb03Ag0162100/Falb04Ag0022900/Falb04Ag0023200/Falb04Ag0023600/Falb04Ag0085800/Falb05Ag0032600/Falb09Ag0117400/Falb10Ag0094600/Falb11Ag0060700/Falb11Ag0160300/Falb12Ag0125200/Falb13Ag0008100/Falb14Ag0031300/Falb16Ag0009600/Falb16Ag0042400/Falb16Ag0049800/Falb16Ag0050000/Falb16Ag0113500/Falb17Ag0045200/Falb18Ag0196100	24
GO:1903313	BP	positive regulation of mRNA metabolic process	12/1075	158/24760	0.0429642	0.237735	0.202418	Falb01Ag0095900/Falb02Ag0003900/Falb03Ag0081200/Falb08Ag0118800/Falb08Ag0122400/Falb11Ag0031300/Falb14Ag0069800/Falb15Ag0039500/Falb15Ag0040200/Falb15Ag0046400/Falb15Ag0416800/Falb17Ag0200100	12
GO:0030414	MF	peptidase inhibitor activity	5/924	44/20979	0.0431297	0.129389	0.0893536	Falb06Ag0107800/Falb06Ag0107900/Falb13Ag0133700/Falb16Ag0038400/Falb16Ag0038500	5
GO:0061135	MF	endopeptidase regulator activity	5/924	44/20979	0.0431297	0.129389	0.0893536	Falb06Ag0107800/Falb06Ag0107900/Falb13Ag0133700/Falb16Ag0038400/Falb16Ag0038500	5
GO:0048354	BP	mucilage biosynthetic process involved in seed coat development	4/1075	31/24760	0.043816	0.241716	0.205808	Falb01Ag0043200/Falb02Ag0099400/Falb14Ag0058400/Falb17Ag0149200	4
GO:0051259	BP	protein complex oligomerization	18/1075	267/24760	0.0439516	0.241734	0.205823	Falb03Ag0081200/Falb03Ag0133700/Falb04Ag0053300/Falb06Ag0018300/Falb07Ag0130300/Falb07Ag0130400/Falb09Ag0030100/Falb10Ag0146400/Falb11Ag0031300/Falb13Ag0005000/Falb13Ag0005100/Falb13Ag0115100/Falb16Ag0042400/Falb16Ag0066600/Falb18Ag0048000/Falb18Ag0117200/Falb18Ag0197200/Falb18Ag0197500	18
GO:0010102	BP	lateral root morphogenesis	12/1075	159/24760	0.0447199	0.245221	0.208792	Falb01Ag0125700/Falb03Ag0007900/Falb03Ag0008000/Falb03Ag0008100/Falb03Ag0021800/Falb03Ag0022100/Falb09Ag0066900/Falb09Ag0080600/Falb12Ag0134400/Falb12Ag0156300/Falb12Ag0158800/Falb12Ag0159100	12
GO:0015112	MF	nitrate transmembrane transporter activity	6/924	59/20979	0.0447409	0.133373	0.0921049	Falb01Ag0005000/Falb02Ag0084100/Falb03Ag0159300/Falb03Ag0159400/Falb05Ag0116500/Falb18Ag0041000	6
GO:0017025	MF	TBP-class protein binding	4/924	31/20979	0.045769	0.13558	0.0936287	Falb15Ag0436300/Falb17Ag0097700/Falb17Ag0097800/Falb17Ag0097900	4
GO:0016328	CC	lateral plasma membrane	3/1015	20/24793	0.0463991	0.246495	0.20961	Falb01Ag0000300/Falb11Ag0000200/Falb17Ag0089800	3
GO:0035195	BP	gene silencing by miRNA	8/1075	92/24760	0.0465513	0.251302	0.213969	Falb01Ag0040500/Falb02Ag0004300/Falb03Ag0097000/Falb13Ag0125500/Falb16Ag0038700/Falb16Ag0039500/Falb16Ag0096700/Falb16Ag0097500	8
GO:0009112	BP	nucleobase metabolic process	7/1075	76/24760	0.0467382	0.251302	0.213969	Falb01Ag0196200/Falb06Ag0151700/Falb07Ag0130300/Falb07Ag0130400/Falb08Ag0070300/Falb15Ag0419100/Falb18Ag0027800	7
GO:0043130	MF	ubiquitin binding	7/924	75/20979	0.0468694	0.137972	0.0952806	Falb03Ag0086500/Falb05Ag0075500/Falb10Ag0146400/Falb13Ag0115100/Falb13Ag0161300/Falb16Ag0066600/Falb18Ag0048000	7
GO:0015691	BP	cadmium ion transport	3/1075	19/24760	0.0470675	0.251302	0.213969	Falb06Ag0148300/Falb16Ag0097800/Falb17Ag0124600	3
GO:0016104	BP	triterpenoid biosynthetic process	3/1075	19/24760	0.0470675	0.251302	0.213969	Falb12Ag0178600/Falb12Ag0192200/Falb16Ag0025200	3
GO:0086001	BP	cardiac muscle cell action potential	3/1075	19/24760	0.0470675	0.251302	0.213969	Falb06Ag0073200/Falb15Ag0007500/Falb15Ag0007600	3
GO:0086012	BP	membrane depolarization during cardiac muscle cell action potential	3/1075	19/24760	0.0470675	0.251302	0.213969	Falb06Ag0073200/Falb15Ag0007500/Falb15Ag0007600	3
GO:0098901	BP	regulation of cardiac muscle cell action potential	3/1075	19/24760	0.0470675	0.251302	0.213969	Falb06Ag0073200/Falb15Ag0007500/Falb15Ag0007600	3
GO:0140027	BP	establishment of contractile vacuole localization	3/1075	19/24760	0.0470675	0.251302	0.213969	Falb09Ag0034700/Falb11Ag0055100/Falb12Ag0080700	3
GO:2001259	BP	positive regulation of cation channel activity	3/1075	19/24760	0.0470675	0.251302	0.213969	Falb06Ag0073200/Falb15Ag0007500/Falb15Ag0007600	3
GO:0010050	BP	vegetative phase change	5/1075	46/24760	0.0482383	0.253327	0.215694	Falb01Ag0068000/Falb01Ag0139900/Falb01Ag0174200/Falb06Ag0124600/Falb10Ag0054800	5
GO:0015696	BP	ammonium transport	5/1075	46/24760	0.0482383	0.253327	0.215694	Falb02Ag0017500/Falb04Ag0121200/Falb04Ag0121800/Falb14Ag0098200/Falb14Ag0098300	5
GO:1900376	BP	regulation of secondary metabolite biosynthetic process	5/1075	46/24760	0.0482383	0.253327	0.215694	Falb01Ag0135200/Falb06Ag0081600/Falb15Ag0431900/Falb15Ag0432500/Falb16Ag0097800	5
GO:0010101	BP	post-embryonic root morphogenesis	12/1075	161/24760	0.0483785	0.253327	0.215694	Falb01Ag0125700/Falb03Ag0007900/Falb03Ag0008000/Falb03Ag0008100/Falb03Ag0021800/Falb03Ag0022100/Falb09Ag0066900/Falb09Ag0080600/Falb12Ag0134400/Falb12Ag0156300/Falb12Ag0158800/Falb12Ag0159100	12
GO:0031154	BP	culmination involved in sorocarp development	4/1075	32/24760	0.048418	0.253327	0.215694	Falb09Ag0130100/Falb13Ag0113700/Falb14Ag0063700/Falb14Ag0063800	4
GO:0052314	BP	phytoalexin metabolic process	4/1075	32/24760	0.048418	0.253327	0.215694	Falb01Ag0135200/Falb06Ag0081600/Falb15Ag0431900/Falb15Ag0432500	4
GO:0052315	BP	phytoalexin biosynthetic process	4/1075	32/24760	0.048418	0.253327	0.215694	Falb01Ag0135200/Falb06Ag0081600/Falb15Ag0431900/Falb15Ag0432500	4
GO:0016157	MF	sucrose synthase activity	3/924	19/20979	0.0487598	0.141765	0.0978998	Falb03Ag0133700/Falb04Ag0053300/Falb09Ag0030100	3
GO:1901683	MF	arsenate ion transmembrane transporter activity	3/924	19/20979	0.0487598	0.141765	0.0978998	Falb01Ag0188600/Falb06Ag0142600/Falb15Ag0471500	3
GO:0071010	CC	prespliceosome	5/1015	49/24793	0.0492404	0.256251	0.217906	Falb01Ag0147500/Falb02Ag0051500/Falb03Ag0078700/Falb07Ag0013200/Falb15Ag0036000	5
GO:0004364	MF	glutathione transferase activity	6/924	61/20979	0.0512777	0.148171	0.102324	Falb01Ag0182000/Falb04Ag0108500/Falb05Ag0063800/Falb14Ag0052200/Falb14Ag0052300/Falb15Ag0423000	6
GO:0030315	CC	T-tubule	3/1015	21/24793	0.0525366	0.262459	0.223185	Falb06Ag0073200/Falb15Ag0007500/Falb15Ag0007600	3
GO:0034719	CC	SMN-Sm protein complex	3/1015	21/24793	0.0525366	0.262459	0.223185	Falb01Ag0147500/Falb02Ag0051500/Falb07Ag0013200	3
GO:0006644	BP	phospholipid metabolic process	24/1075	388/24760	0.0529907	0.27646	0.23539	Falb01Ag0005700/Falb01Ag0196200/Falb02Ag0159700/Falb03Ag0004500/Falb03Ag0004600/Falb04Ag0162400/Falb05Ag0084700/Falb06Ag0151700/Falb07Ag0084100/Falb07Ag0084300/Falb08Ag0142400/Falb09Ag0008000/Falb10Ag0011500/Falb12Ag0105400/Falb12Ag0165500/Falb13Ag0130100/Falb16Ag0048500/Falb16Ag0070500/Falb16Ag0070600/Falb16Ag0070800/Falb16Ag0075300/Falb16Ag0075400/Falb18Ag0027800/Falb18Ag0167100	24
GO:0005669	CC	transcription factor TFIID complex	4/1015	35/24793	0.053521	0.262459	0.223185	Falb15Ag0436300/Falb17Ag0097700/Falb17Ag0097800/Falb17Ag0097900	4
GO:0006558	BP	L-phenylalanine metabolic process	3/1075	20/24760	0.0536423	0.278269	0.236931	Falb05Ag0130400/Falb05Ag0130500/Falb18Ag0191400	3
GO:1902221	BP	erythrose 4-phosphate/phosphoenolpyruvate family amino acid metabolic process	3/1075	20/24760	0.0536423	0.278269	0.236931	Falb05Ag0130400/Falb05Ag0130500/Falb18Ag0191400	3
GO:0034605	BP	cellular response to heat	10/1075	129/24760	0.0545566	0.282211	0.240287	Falb06Ag0066900/Falb06Ag0067000/Falb06Ag0107800/Falb06Ag0107900/Falb13Ag0133700/Falb15Ag0412300/Falb15Ag0412500/Falb16Ag0038400/Falb16Ag0038500/Falb17Ag0133400	10
GO:0016236	BP	macroautophagy	9/1075	112/24760	0.0549327	0.283353	0.241259	Falb01Ag0005700/Falb09Ag0130100/Falb10Ag0146400/Falb13Ag0113700/Falb13Ag0115100/Falb14Ag0063700/Falb14Ag0063800/Falb16Ag0066600/Falb18Ag0048000	9
GO:0016774	MF	phosphotransferase activity carboxyl group as acceptor	3/924	20/20979	0.0555468	0.158713	0.109604	Falb06Ag0101100/Falb11Ag0076000/Falb17Ag0111000	3
GO:0034765	BP	regulation of ion transmembrane transport	7/1075	79/24760	0.0555611	0.285787	0.243332	Falb02Ag0054600/Falb02Ag0054700/Falb02Ag0054800/Falb02Ag0054900/Falb06Ag0073200/Falb15Ag0007500/Falb15Ag0007600	7
GO:0008061	MF	chitin binding	4/924	33/20979	0.0556002	0.158713	0.109604	Falb04Ag0038700/Falb04Ag0038800/Falb04Ag0038900/Falb04Ag0039200	4
GO:0051702	BP	biological process involved in interaction with symbiont	14/1075	201/24760	0.0559935	0.286534	0.243968	Falb04Ag0072700/Falb04Ag0076100/Falb04Ag0076200/Falb08Ag0089200/Falb11Ag0001900/Falb11Ag0002000/Falb11Ag0002100/Falb12Ag0069000/Falb12Ag0069100/Falb12Ag0069200/Falb12Ag0178000/Falb12Ag0192800/Falb14Ag0116900/Falb17Ag0176900	14
GO:0006206	BP	pyrimidine nucleobase metabolic process	5/1075	48/24760	0.0562054	0.286534	0.243968	Falb01Ag0196200/Falb06Ag0151700/Falb08Ag0070300/Falb15Ag0419100/Falb18Ag0027800	5
GO:0051238	BP	sequestering of metal ion	5/1075	48/24760	0.0562054	0.286534	0.243968	Falb01Ag0045900/Falb02Ag0101700/Falb06Ag0070800/Falb14Ag0047900/Falb17Ag0145200	5
GO:0006887	BP	exocytosis	13/1075	183/24760	0.0563339	0.286534	0.243968	Falb01Ag0043800/Falb04Ag0038700/Falb04Ag0038900/Falb05Ag0064600/Falb05Ag0064800/Falb05Ag0064900/Falb05Ag0065100/Falb07Ag0095600/Falb10Ag0098400/Falb14Ag0059300/Falb18Ag0117200/Falb18Ag0197200/Falb18Ag0197500	13
GO:0042626	MF	ATPase-coupled transmembrane transporter activity	22/924	348/20979	0.0576886	0.163683	0.113036	Falb01Ag0157200/Falb01Ag0171500/Falb01Ag0188600/Falb01Ag0188700/Falb02Ag0095400/Falb03Ag0015000/Falb03Ag0015100/Falb06Ag0026400/Falb06Ag0041200/Falb06Ag0042100/Falb06Ag0058800/Falb06Ag0142600/Falb07Ag0057000/Falb09Ag0036800/Falb10Ag0120100/Falb11Ag0061600/Falb13Ag0058100/Falb15Ag0471500/Falb16Ag0054100/Falb16Ag0097800/Falb18Ag0039900/Falb18Ag0141900	22
GO:0009403	BP	toxin biosynthetic process	4/1075	34/24760	0.0583884	0.296159	0.252163	Falb01Ag0135200/Falb06Ag0081600/Falb15Ag0431900/Falb15Ag0432500	4
GO:0061134	MF	peptidase regulator activity	5/924	48/20979	0.0590414	0.166518	0.114994	Falb06Ag0107800/Falb06Ag0107900/Falb13Ag0133700/Falb16Ag0038400/Falb16Ag0038500	5
GO:0016581	CC	NuRD complex	3/1015	22/24793	0.0590432	0.269374	0.229065	Falb05Ag0095300/Falb06Ag0118900/Falb18Ag0037100	3
GO:0090545	CC	CHD-type complex	3/1015	22/24793	0.0590432	0.269374	0.229065	Falb05Ag0095300/Falb06Ag0118900/Falb18Ag0037100	3
GO:0009789	BP	positive regulation of abscisic acid-activated signaling pathway	10/1075	131/24760	0.0593419	0.298416	0.254084	Falb02Ag0110900/Falb04Ag0085800/Falb05Ag0032600/Falb09Ag0117400/Falb10Ag0094600/Falb14Ag0031300/Falb16Ag0049800/Falb16Ag0050000/Falb16Ag0113500/Falb17Ag0045200	10
GO:1901421	BP	positive regulation of response to alcohol	10/1075	131/24760	0.0593419	0.298416	0.254084	Falb02Ag0110900/Falb04Ag0085800/Falb05Ag0032600/Falb09Ag0117400/Falb10Ag0094600/Falb14Ag0031300/Falb16Ag0049800/Falb16Ag0050000/Falb16Ag0113500/Falb17Ag0045200	10
GO:1905959	BP	positive regulation of cellular response to alcohol	10/1075	131/24760	0.0593419	0.298416	0.254084	Falb02Ag0110900/Falb04Ag0085800/Falb05Ag0032600/Falb09Ag0117400/Falb10Ag0094600/Falb14Ag0031300/Falb16Ag0049800/Falb16Ag0050000/Falb16Ag0113500/Falb17Ag0045200	10
GO:0009699	BP	phenylpropanoid biosynthetic process	18/1075	278/24760	0.0603328	0.298416	0.254084	Falb03Ag0167200/Falb03Ag0167300/Falb04Ag0165100/Falb04Ag0169900/Falb07Ag0162900/Falb09Ag0005000/Falb10Ag0105000/Falb10Ag0105100/Falb10Ag0149400/Falb11Ag0048800/Falb11Ag0048900/Falb12Ag0107600/Falb12Ag0110200/Falb16Ag0097800/Falb16Ag0106700/Falb18Ag0163200/Falb18Ag0182800/Falb18Ag0182900	18
GO:0005868	CC	cytoplasmic dynein complex	2/1015	10/24793	0.0605776	0.269374	0.229065	Falb05Ag0035300/Falb10Ag0081900	2
GO:0030286	CC	dynein complex	2/1015	10/24793	0.0605776	0.269374	0.229065	Falb05Ag0035300/Falb10Ag0081900	2
GO:0042126	BP	nitrate metabolic process	3/1075	21/24760	0.060631	0.298416	0.254084	Falb16Ag0091100/Falb16Ag0096800/Falb16Ag0097000	3
GO:0042128	BP	nitrate assimilation	3/1075	21/24760	0.060631	0.298416	0.254084	Falb16Ag0091100/Falb16Ag0096800/Falb16Ag0097000	3
GO:0048759	BP	xylem vessel member cell differentiation	3/1075	21/24760	0.060631	0.298416	0.254084	Falb02Ag0160900/Falb08Ag0007600/Falb08Ag0143400	3
GO:1901684	BP	arsenate ion transmembrane transport	3/1075	21/24760	0.060631	0.298416	0.254084	Falb01Ag0188600/Falb06Ag0142600/Falb15Ag0471500	3
GO:1901799	BP	negative regulation of proteasomal protein catabolic process	3/1075	21/24760	0.060631	0.298416	0.254084	Falb01Ag0012900/Falb01Ag0019600/Falb12Ag0108800	3
GO:1903051	BP	negative regulation of proteolysis involved in cellular protein catabolic process	3/1075	21/24760	0.060631	0.298416	0.254084	Falb01Ag0012900/Falb01Ag0019600/Falb12Ag0108800	3
GO:1903363	BP	negative regulation of cellular protein catabolic process	3/1075	21/24760	0.060631	0.298416	0.254084	Falb01Ag0012900/Falb01Ag0019600/Falb12Ag0108800	3
GO:0016628	MF	oxidoreductase activity acting on the CH-CH group of donors NAD or NADP as acceptor	4/924	34/20979	0.0609082	0.17076	0.117924	Falb03Ag0130000/Falb11Ag0119400/Falb15Ag0450800/Falb16Ag0017300	4
GO:0050779	BP	RNA destabilization	10/1075	132/24760	0.0618338	0.301805	0.25697	Falb01Ag0095900/Falb02Ag0003900/Falb08Ag0118800/Falb08Ag0122400/Falb14Ag0069800/Falb15Ag0039500/Falb15Ag0040200/Falb15Ag0046400/Falb15Ag0416800/Falb17Ag0200100	10
GO:0061157	BP	mRNA destabilization	10/1075	132/24760	0.0618338	0.301805	0.25697	Falb01Ag0095900/Falb02Ag0003900/Falb08Ag0118800/Falb08Ag0122400/Falb14Ag0069800/Falb15Ag0039500/Falb15Ag0040200/Falb15Ag0046400/Falb15Ag0416800/Falb17Ag0200100	10
GO:0034762	BP	regulation of transmembrane transport	7/1075	81/24760	0.0619808	0.301805	0.25697	Falb02Ag0054600/Falb02Ag0054700/Falb02Ag0054800/Falb02Ag0054900/Falb06Ag0073200/Falb15Ag0007500/Falb15Ag0007600	7
GO:1905428	BP	regulation of plant organ formation	7/1075	81/24760	0.0619808	0.301805	0.25697	Falb02Ag0112600/Falb04Ag0124200/Falb08Ag0108200/Falb09Ag0096100/Falb11Ag0086200/Falb15Ag0028500/Falb17Ag0079600	7
GO:0010647	BP	positive regulation of cell communication	24/1075	395/24760	0.0623301	0.302699	0.257731	Falb01Ag0014400/Falb02Ag0095100/Falb02Ag0110900/Falb03Ag0095300/Falb03Ag0162100/Falb04Ag0022900/Falb04Ag0023200/Falb04Ag0023600/Falb04Ag0085800/Falb05Ag0032600/Falb09Ag0117400/Falb10Ag0094600/Falb11Ag0060700/Falb11Ag0160300/Falb12Ag0125200/Falb13Ag0008100/Falb14Ag0031300/Falb16Ag0009600/Falb16Ag0042400/Falb16Ag0049800/Falb16Ag0050000/Falb16Ag0113500/Falb17Ag0045200/Falb18Ag0196100	24
GO:0009834	BP	plant-type secondary cell wall biogenesis	11/1075	150/24760	0.0626316	0.303356	0.258291	Falb02Ag0160900/Falb04Ag0169900/Falb05Ag0019400/Falb05Ag0102100/Falb07Ag0162900/Falb08Ag0007600/Falb08Ag0143400/Falb12Ag0110200/Falb13Ag0148200/Falb16Ag0095000/Falb18Ag0163200	11
GO:0070603	CC	SWI/SNF superfamily-type complex	6/1015	69/24793	0.0629815	0.269374	0.229065	Falb05Ag0095300/Falb05Ag0139200/Falb05Ag0139400/Falb06Ag0118900/Falb07Ag0033800/Falb18Ag0037100	6
GO:0009925	CC	basal plasma membrane	4/1015	37/24793	0.0633821	0.269374	0.229065	Falb06Ag0073200/Falb15Ag0007500/Falb15Ag0007600/Falb16Ag0042400	4
GO:0016323	CC	basolateral plasma membrane	4/1015	37/24793	0.0633821	0.269374	0.229065	Falb06Ag0073200/Falb15Ag0007500/Falb15Ag0007600/Falb16Ag0042400	4
GO:0045178	CC	basal part of cell	4/1015	37/24793	0.0633821	0.269374	0.229065	Falb06Ag0073200/Falb15Ag0007500/Falb15Ag0007600/Falb16Ag0042400	4
GO:0097237	BP	cellular response to toxic substance	18/1075	280/24760	0.063711	0.306349	0.260839	Falb01Ag0124900/Falb01Ag0182000/Falb02Ag0166700/Falb06Ag0149800/Falb07Ag0165400/Falb10Ag0055000/Falb10Ag0055400/Falb10Ag0061300/Falb11Ag0011500/Falb13Ag0001400/Falb14Ag0052200/Falb14Ag0052300/Falb15Ag0468900/Falb15Ag0476500/Falb16Ag0000500/Falb16Ag0000600/Falb17Ag0121500/Falb18Ag0164700	18
GO:0015866	BP	ADP transport	4/1075	35/24760	0.0637527	0.306349	0.260839	Falb01Ag0139000/Falb07Ag0084500/Falb07Ag0135800/Falb15Ag0053800	4
GO:0043393	BP	regulation of protein binding	4/1075	35/24760	0.0637527	0.306349	0.260839	Falb03Ag0034200/Falb07Ag0113900/Falb12Ag0046500/Falb16Ag0042400	4
GO:0055069	BP	zinc ion homeostasis	5/1075	50/24760	0.0648835	0.31015	0.264075	Falb01Ag0045900/Falb02Ag0101700/Falb06Ag0070800/Falb14Ag0047900/Falb17Ag0145200	5
GO:0080112	BP	seed growth	5/1075	50/24760	0.0648835	0.31015	0.264075	Falb03Ag0095300/Falb04Ag0022900/Falb04Ag0023200/Falb04Ag0023600/Falb12Ag0125200	5
GO:0032182	MF	ubiquitin-like protein binding	7/924	81/20979	0.0658211	0.183442	0.126681	Falb03Ag0086500/Falb05Ag0075500/Falb10Ag0146400/Falb13Ag0115100/Falb13Ag0161300/Falb16Ag0066600/Falb18Ag0048000	7
GO:0002831	BP	regulation of response to biotic stimulus	26/1075	437/24760	0.0660576	0.3145	0.267779	Falb01Ag0128900/Falb02Ag0095100/Falb02Ag0107700/Falb03Ag0162100/Falb04Ag0085800/Falb05Ag0032600/Falb07Ag0147100/Falb08Ag0064800/Falb09Ag0117400/Falb10Ag0094600/Falb10Ag0108000/Falb11Ag0060700/Falb12Ag0069000/Falb12Ag0069100/Falb12Ag0069200/Falb12Ag0178000/Falb12Ag0192800/Falb13Ag0008100/Falb14Ag0031300/Falb14Ag0116900/Falb16Ag0009600/Falb16Ag0042400/Falb16Ag0055200/Falb16Ag0113500/Falb17Ag0045200…	26
GO:0071466	BP	cellular response to xenobiotic stimulus	8/1075	99/24760	0.066138	0.3145	0.267779	Falb01Ag0014400/Falb03Ag0095300/Falb04Ag0022900/Falb04Ag0023200/Falb04Ag0023600/Falb11Ag0160300/Falb12Ag0125200/Falb18Ag0196100	8
GO:0004177	MF	aminopeptidase activity	4/924	35/20979	0.0664742	0.183504	0.126724	Falb03Ag0107600/Falb03Ag0107700/Falb03Ag0107800/Falb03Ag0107900	4
GO:0022618	BP	ribonucleoprotein complex assembly	20/1075	320/24760	0.0665315	0.31555	0.268673	Falb01Ag0147500/Falb02Ag0043500/Falb02Ag0043600/Falb02Ag0051500/Falb03Ag0081200/Falb06Ag0013000/Falb07Ag0013200/Falb07Ag0151800/Falb08Ag0093500/Falb11Ag0031300/Falb11Ag0103500/Falb11Ag0104300/Falb12Ag0007900/Falb14Ag0115800/Falb15Ag0015700/Falb15Ag0015900/Falb15Ag0018500/Falb17Ag0065400/Falb17Ag0167900/Falb18Ag0069500	20
GO:0061014	BP	positive regulation of mRNA catabolic process	10/1075	134/24760	0.067018	0.316852	0.269782	Falb01Ag0095900/Falb02Ag0003900/Falb08Ag0118800/Falb08Ag0122400/Falb14Ag0069800/Falb15Ag0039500/Falb15Ag0040200/Falb15Ag0046400/Falb15Ag0416800/Falb17Ag0200100	10
GO:0048527	BP	lateral root development	18/1075	282/24760	0.0672166	0.316852	0.269782	Falb01Ag0125700/Falb02Ag0058800/Falb03Ag0007900/Falb03Ag0008000/Falb03Ag0008100/Falb03Ag0021800/Falb03Ag0022100/Falb05Ag0125000/Falb07Ag0021900/Falb07Ag0088800/Falb09Ag0066900/Falb09Ag0080600/Falb11Ag0017000/Falb12Ag0134400/Falb12Ag0156300/Falb12Ag0158800/Falb12Ag0159100/Falb16Ag0060800	18
GO:0051235	BP	maintenance of location	12/1075	170/24760	0.0673641	0.316852	0.269782	Falb01Ag0045900/Falb02Ag0101700/Falb06Ag0070800/Falb06Ag0073200/Falb09Ag0133900/Falb10Ag0143600/Falb10Ag0144000/Falb11Ag0169500/Falb14Ag0047900/Falb15Ag0007500/Falb15Ag0007600/Falb17Ag0145200	12
GO:0009074	BP	aromatic amino acid family catabolic process	3/1075	22/24760	0.0680208	0.316852	0.269782	Falb05Ag0130400/Falb05Ag0130500/Falb18Ag0191400	3
GO:0009831	BP	plant-type cell wall modification involved in multidimensional cell growth	3/1075	22/24760	0.0680208	0.316852	0.269782	Falb14Ag0006600/Falb15Ag0001400/Falb18Ag0107300	3
GO:0010970	BP	transport along microtubule	3/1075	22/24760	0.0680208	0.316852	0.269782	Falb05Ag0035300/Falb06Ag0018300/Falb10Ag0081900	3
GO:0046112	BP	nucleobase biosynthetic process	3/1075	22/24760	0.0680208	0.316852	0.269782	Falb01Ag0196200/Falb06Ag0151700/Falb18Ag0027800	3
GO:0016776	MF	phosphotransferase activity phosphate group as acceptor	5/924	50/20979	0.0680949	0.183504	0.126724	Falb01Ag0045700/Falb02Ag0133900/Falb05Ag0064500/Falb10Ag0097700/Falb16Ag0052500	5
GO:0004748	MF	ribonucleoside-diphosphate reductase activity thioredoxin disulfide as acceptor	2/924	10/20979	0.0689602	0.183504	0.126724	Falb08Ag0075400/Falb13Ag0132300	2
GO:0016728	MF	oxidoreductase activity acting on CH or CH2 groups disulfide as acceptor	2/924	10/20979	0.0689602	0.183504	0.126724	Falb08Ag0075400/Falb13Ag0132300	2
GO:0016435	MF	rRNA (guanine) methyltransferase activity	2/924	10/20979	0.0689602	0.183504	0.126724	Falb11Ag0017000/Falb16Ag0060800	2
GO:0016629	MF	12-oxophytodienoate reductase activity	2/924	10/20979	0.0689602	0.183504	0.126724	Falb03Ag0130000/Falb16Ag0017300	2
GO:0051959	MF	dynein light intermediate chain binding	2/924	10/20979	0.0689602	0.183504	0.126724	Falb05Ag0035300/Falb10Ag0081900	2
GO:0061731	MF	ribonucleoside-diphosphate reductase activity	2/924	10/20979	0.0689602	0.183504	0.126724	Falb08Ag0075400/Falb13Ag0132300	2
GO:0007006	BP	mitochondrial membrane organization	4/1075	36/24760	0.0693658	0.322043	0.274202	Falb01Ag0139000/Falb07Ag0084500/Falb07Ag0135800/Falb15Ag0053800	4
GO:0005684	CC	U2-type spliceosomal complex	8/1015	106/24793	0.0693706	0.289992	0.246598	Falb01Ag0147500/Falb02Ag0051500/Falb03Ag0078700/Falb07Ag0013200/Falb10Ag0066600/Falb15Ag0036000/Falb16Ag0091600/Falb18Ag0107100	8
GO:0010951	BP	negative regulation of endopeptidase activity	5/1075	51/24760	0.0694879	0.322043	0.274202	Falb06Ag0107800/Falb06Ag0107900/Falb13Ag0133700/Falb16Ag0038400/Falb16Ag0038500	5
GO:0009749	BP	response to glucose	10/1075	135/24760	0.069711	0.322259	0.274385	Falb03Ag0133700/Falb04Ag0053300/Falb06Ag0101100/Falb09Ag0030100/Falb11Ag0006100/Falb11Ag0076000/Falb17Ag0031000/Falb17Ag0085100/Falb17Ag0111000/Falb18Ag0064400	10
GO:0030507	MF	spectrin binding	3/924	22/20979	0.0703751	0.186217	0.128598	Falb06Ag0073200/Falb15Ag0007500/Falb15Ag0007600	3
GO:0031047	BP	gene silencing by RNA	15/1075	227/24760	0.0707416	0.326197	0.277739	Falb01Ag0040500/Falb01Ag0147500/Falb02Ag0004300/Falb02Ag0051500/Falb03Ag0097000/Falb05Ag0095300/Falb07Ag0013200/Falb13Ag0125500/Falb13Ag0173500/Falb16Ag0038700/Falb16Ag0039500/Falb16Ag0096700/Falb16Ag0097500/Falb18Ag0030900/Falb18Ag0187100	15
GO:0042581	CC	specific granule	2/1015	11/24793	0.0720795	0.296456	0.252095	Falb04Ag0038700/Falb04Ag0038900	2
GO:0006417	BP	regulation of translation	19/1075	304/24760	0.0722475	0.332302	0.282937	Falb01Ag0095900/Falb02Ag0003900/Falb02Ag0054600/Falb02Ag0054700/Falb02Ag0054800/Falb02Ag0054900/Falb06Ag0013000/Falb08Ag0118800/Falb08Ag0122400/Falb12Ag0007900/Falb14Ag0069800/Falb14Ag0115800/Falb15Ag0039500/Falb15Ag0040200/Falb15Ag0046400/Falb15Ag0416800/Falb17Ag0167900/Falb17Ag0200100/Falb18Ag0069500	19
GO:0010014	BP	meristem initiation	8/1075	101/24760	0.0725433	0.332824	0.283381	Falb02Ag0028700/Falb02Ag0058800/Falb05Ag0103700/Falb05Ag0106300/Falb05Ag0125000/Falb07Ag0021900/Falb07Ag0088800/Falb12Ag0163600	8
GO:0010453	BP	regulation of cell fate commitment	6/1075	68/24760	0.0744644	0.337569	0.287421	Falb01Ag0124900/Falb01Ag0183400/Falb15Ag0468900/Falb15Ag0476500/Falb15Ag0476600/Falb17Ag0121500	6
GO:0051091	BP	positive regulation of DNA-binding transcription factor activity	4/1075	37/24760	0.0752239	0.337569	0.287421	Falb15Ag0436300/Falb17Ag0097700/Falb17Ag0097800/Falb17Ag0097900	4
GO:0048481	BP	plant ovule development	10/1075	137/24760	0.0752998	0.337569	0.287421	Falb01Ag0066100/Falb03Ag0095300/Falb04Ag0022900/Falb04Ag0023200/Falb04Ag0023600/Falb12Ag0125200/Falb18Ag0000400/Falb18Ag0000600/Falb18Ag0022700/Falb18Ag0022900	10
GO:0010036	BP	response to boron-containing substance	3/1075	23/24760	0.0757972	0.337569	0.287421	Falb01Ag0000300/Falb11Ag0000200/Falb17Ag0089800	3
GO:0018342	BP	protein prenylation	3/1075	23/24760	0.0757972	0.337569	0.287421	Falb05Ag0078300/Falb05Ag0078400/Falb08Ag0100300	3
GO:0051899	BP	membrane depolarization	3/1075	23/24760	0.0757972	0.337569	0.287421	Falb06Ag0073200/Falb15Ag0007500/Falb15Ag0007600	3
GO:0080029	BP	cellular response to boron-containing substance levels	3/1075	23/24760	0.0757972	0.337569	0.287421	Falb01Ag0000300/Falb11Ag0000200/Falb17Ag0089800	3
GO:0086010	BP	membrane depolarization during action potential	3/1075	23/24760	0.0757972	0.337569	0.287421	Falb06Ag0073200/Falb15Ag0007500/Falb15Ag0007600	3
GO:0097354	BP	prenylation	3/1075	23/24760	0.0757972	0.337569	0.287421	Falb05Ag0078300/Falb05Ag0078400/Falb08Ag0100300	3
GO:1901016	BP	regulation of potassium ion transmembrane transporter activity	3/1075	23/24760	0.0757972	0.337569	0.287421	Falb06Ag0073200/Falb15Ag0007500/Falb15Ag0007600	3
GO:1901379	BP	regulation of potassium ion transmembrane transport	3/1075	23/24760	0.0757972	0.337569	0.287421	Falb06Ag0073200/Falb15Ag0007500/Falb15Ag0007600	3
GO:0009626	BP	plant-type hypersensitive response	13/1075	192/24760	0.0759808	0.337569	0.287421	Falb04Ag0072700/Falb04Ag0076100/Falb04Ag0076200/Falb08Ag0089200/Falb11Ag0001900/Falb11Ag0002000/Falb11Ag0002100/Falb12Ag0069000/Falb12Ag0069100/Falb12Ag0069200/Falb12Ag0178000/Falb12Ag0192800/Falb17Ag0176900	13
GO:0034050	BP	programmed cell death induced by symbiont	13/1075	192/24760	0.0759808	0.337569	0.287421	Falb04Ag0072700/Falb04Ag0076100/Falb04Ag0076200/Falb08Ag0089200/Falb11Ag0001900/Falb11Ag0002000/Falb11Ag0002100/Falb12Ag0069000/Falb12Ag0069100/Falb12Ag0069200/Falb12Ag0178000/Falb12Ag0192800/Falb17Ag0176900	13
GO:0009705	CC	plant-type vacuole membrane	15/1015	244/24793	0.0775434	0.312714	0.26592	Falb01Ag0005000/Falb02Ag0084100/Falb02Ag0164500/Falb03Ag0159300/Falb03Ag0159400/Falb04Ag0108500/Falb05Ag0008900/Falb05Ag0009400/Falb05Ag0116500/Falb05Ag0131600/Falb13Ag0093000/Falb15Ag0423000/Falb18Ag0032800/Falb18Ag0032900/Falb18Ag0041000	15
GO:0000295	MF	adenine nucleotide transmembrane transporter activity	4/924	37/20979	0.0783651	0.200654	0.138568	Falb01Ag0139000/Falb07Ag0084500/Falb07Ag0135800/Falb15Ag0053800	4
GO:0005346	MF	purine ribonucleotide transmembrane transporter activity	4/924	37/20979	0.0783651	0.200654	0.138568	Falb01Ag0139000/Falb07Ag0084500/Falb07Ag0135800/Falb15Ag0053800	4
GO:0008395	MF	steroid hydroxylase activity	4/924	37/20979	0.0783651	0.200654	0.138568	Falb07Ag0180800/Falb07Ag0181000/Falb11Ag0033400/Falb16Ag0025200	4
GO:0015216	MF	purine nucleotide transmembrane transporter activity	4/924	37/20979	0.0783651	0.200654	0.138568	Falb01Ag0139000/Falb07Ag0084500/Falb07Ag0135800/Falb15Ag0053800	4
GO:0140296	MF	general transcription initiation factor binding	4/924	37/20979	0.0783651	0.200654	0.138568	Falb15Ag0436300/Falb17Ag0097700/Falb17Ag0097800/Falb17Ag0097900	4
GO:0044325	MF	transmembrane transporter binding	3/924	23/20979	0.0783871	0.200654	0.138568	Falb06Ag0073200/Falb15Ag0007500/Falb15Ag0007600	3
GO:0000313	CC	organellar ribosome	5/1015	56/24793	0.078485	0.312714	0.26592	Falb01Ag0066100/Falb18Ag0000400/Falb18Ag0000600/Falb18Ag0022700/Falb18Ag0022900	5
GO:0010466	BP	negative regulation of peptidase activity	5/1075	53/24760	0.0792218	0.343199	0.292215	Falb06Ag0107800/Falb06Ag0107900/Falb13Ag0133700/Falb16Ag0038400/Falb16Ag0038500	5
GO:0043966	BP	histone H3 acetylation	5/1075	53/24760	0.0792218	0.343199	0.292215	Falb05Ag0095300/Falb15Ag0436300/Falb17Ag0097700/Falb17Ag0097800/Falb17Ag0097900	5
GO:0000255	BP	allantoin metabolic process	2/1075	11/24760	0.0798793	0.343199	0.292215	Falb07Ag0130300/Falb07Ag0130400	2
GO:0007179	BP	transforming growth factor beta receptor signaling pathway	2/1075	11/24760	0.0798793	0.343199	0.292215	Falb02Ag0155100/Falb08Ag0011800	2
GO:0017015	BP	regulation of transforming growth factor beta receptor signaling pathway	2/1075	11/24760	0.0798793	0.343199	0.292215	Falb02Ag0155100/Falb08Ag0011800	2
GO:0030204	BP	chondroitin sulfate metabolic process	2/1075	11/24760	0.0798793	0.343199	0.292215	Falb13Ag0005000/Falb13Ag0005100	2
GO:0030206	BP	chondroitin sulfate biosynthetic process	2/1075	11/24760	0.0798793	0.343199	0.292215	Falb13Ag0005000/Falb13Ag0005100	2
GO:0042814	BP	monopolar cell growth	2/1075	11/24760	0.0798793	0.343199	0.292215	Falb04Ag0068600/Falb17Ag0024000	2
GO:0055078	BP	sodium ion homeostasis	2/1075	11/24760	0.0798793	0.343199	0.292215	Falb04Ag0161500/Falb12Ag0104900	2
GO:0090288	BP	negative regulation of cellular response to growth factor stimulus	2/1075	11/24760	0.0798793	0.343199	0.292215	Falb02Ag0155100/Falb08Ag0011800	2
GO:0090436	BP	leaf pavement cell development	2/1075	11/24760	0.0798793	0.343199	0.292215	Falb09Ag0034700/Falb12Ag0080700	2
GO:1903510	BP	mucopolysaccharide metabolic process	2/1075	11/24760	0.0798793	0.343199	0.292215	Falb13Ag0005000/Falb13Ag0005100	2
GO:1903844	BP	regulation of cellular response to transforming growth factor beta stimulus	2/1075	11/24760	0.0798793	0.343199	0.292215	Falb02Ag0155100/Falb08Ag0011800	2
GO:1990019	BP	protein storage vacuole organization	2/1075	11/24760	0.0798793	0.343199	0.292215	Falb16Ag0049800/Falb16Ag0050000	2
GO:0043090	BP	amino acid import	4/1075	38/24760	0.0813227	0.34858	0.296797	Falb05Ag0057900/Falb11Ag0172800/Falb11Ag0172900/Falb17Ag0006900	4
GO:0004338	MF	glucan exo-13-beta-glucosidase activity	2/924	11/20979	0.0818904	0.206259	0.142438	Falb15Ag0027800/Falb15Ag0027900	2
GO:0004788	MF	thiamine diphosphokinase activity	2/924	11/20979	0.0818904	0.206259	0.142438	Falb05Ag0057600/Falb05Ag0171500	2
GO:0008169	MF	C-methyltransferase activity	2/924	11/20979	0.0818904	0.206259	0.142438	Falb06Ag0032400/Falb07Ag0111600	2
GO:1904949	CC	ATPase complex	6/1015	74/24793	0.0823626	0.320517	0.272556	Falb05Ag0095300/Falb05Ag0139200/Falb05Ag0139400/Falb06Ag0118900/Falb07Ag0033800/Falb18Ag0037100	6
GO:1900424	BP	regulation of defense response to bacterium	8/1075	104/24760	0.0828326	0.353189	0.300721	Falb04Ag0085800/Falb09Ag0117400/Falb10Ag0094600/Falb13Ag0008100/Falb14Ag0031300/Falb16Ag0009600/Falb16Ag0113500/Falb17Ag0045200	8
GO:0004601	MF	peroxidase activity	9/924	120/20979	0.0830406	0.208043	0.14367	Falb01Ag0182000/Falb10Ag0055000/Falb10Ag0055400/Falb10Ag0061300/Falb13Ag0001400/Falb14Ag0052200/Falb14Ag0052300/Falb16Ag0000500/Falb16Ag0000600	9
GO:0009827	BP	plant-type cell wall modification	6/1075	70/24760	0.0831061	0.353189	0.300721	Falb03Ag0069700/Falb04Ag0000900/Falb14Ag0006600/Falb15Ag0001400/Falb18Ag0107300/Falb18Ag0139900	6
GO:0000123	CC	histone acetyltransferase complex	5/1015	57/24793	0.083284	0.320517	0.272556	Falb04Ag0055400/Falb15Ag0436300/Falb17Ag0097700/Falb17Ag0097800/Falb17Ag0097900	5
GO:0006900	BP	vesicle budding from membrane	7/1075	87/24760	0.0838475	0.353189	0.300721	Falb02Ag0054600/Falb02Ag0054700/Falb02Ag0054800/Falb02Ag0054900/Falb18Ag0117200/Falb18Ag0197200/Falb18Ag0197500	7
GO:0010555	BP	response to mannitol	3/1075	24/24760	0.0839452	0.353189	0.300721	Falb03Ag0133700/Falb04Ag0053300/Falb09Ag0030100	3
GO:0048656	BP	anther wall tapetum formation	3/1075	24/24760	0.0839452	0.353189	0.300721	Falb11Ag0012200/Falb13Ag0102500/Falb13Ag0102600	3
GO:0048657	BP	anther wall tapetum cell differentiation	3/1075	24/24760	0.0839452	0.353189	0.300721	Falb11Ag0012200/Falb13Ag0102500/Falb13Ag0102600	3
GO:0090101	BP	negative regulation of transmembrane receptor protein serine/threonine kinase signaling pathway	3/1075	24/24760	0.0839452	0.353189	0.300721	Falb02Ag0155100/Falb08Ag0011800/Falb08Ag0058300	3
GO:1902347	BP	response to strigolactone	3/1075	24/24760	0.0839452	0.353189	0.300721	Falb08Ag0120700/Falb08Ag0120800/Falb15Ag0037600	3
GO:0005951	CC	carbamoyl-phosphate synthase complex	2/1015	12/24793	0.0842144	0.320517	0.272556	Falb05Ag0087600/Falb11Ag0104400	2
GO:0000045	BP	autophagosome assembly	5/1075	54/24760	0.0843481	0.354041	0.301446	Falb01Ag0005700/Falb09Ag0130100/Falb13Ag0113700/Falb14Ag0063700/Falb14Ag0063800	5
GO:0071826	BP	ribonucleoprotein complex subunit organization	20/1075	330/24760	0.0845354	0.354041	0.301446	Falb01Ag0147500/Falb02Ag0043500/Falb02Ag0043600/Falb02Ag0051500/Falb03Ag0081200/Falb06Ag0013000/Falb07Ag0013200/Falb07Ag0151800/Falb08Ag0093500/Falb11Ag0031300/Falb11Ag0103500/Falb11Ag0104300/Falb12Ag0007900/Falb14Ag0115800/Falb15Ag0015700/Falb15Ag0015900/Falb15Ag0018500/Falb17Ag0065400/Falb17Ag0167900/Falb18Ag0069500	20
GO:0015078	MF	proton transmembrane transporter activity	14/924	212/20979	0.0862775	0.215009	0.148481	Falb01Ag0125700/Falb01Ag0171500/Falb03Ag0007900/Falb03Ag0008000/Falb03Ag0008100/Falb03Ag0021800/Falb03Ag0022100/Falb05Ag0131600/Falb09Ag0080600/Falb12Ag0134400/Falb12Ag0156300/Falb12Ag0158800/Falb12Ag0159100/Falb13Ag0093000	14
GO:0051262	BP	protein tetramerization	9/1075	123/24760	0.0874096	0.36524	0.310981	Falb03Ag0081200/Falb03Ag0133700/Falb04Ag0053300/Falb07Ag0130300/Falb07Ag0130400/Falb09Ag0030100/Falb11Ag0031300/Falb13Ag0005000/Falb13Ag0005100	9
GO:0015718	BP	monocarboxylic acid transport	7/1075	88/24760	0.0878716	0.366332	0.311912	Falb03Ag0119500/Falb05Ag0028600/Falb09Ag0115600/Falb10Ag0120100/Falb16Ag0039800/Falb16Ag0068800/Falb17Ag0162500	7
GO:0000978	MF	RNA polymerase II cis-regulatory region sequence-specific DNA binding	5/924	54/20979	0.0883622	0.219045	0.151268	Falb03Ag0095300/Falb04Ag0022900/Falb04Ag0023200/Falb04Ag0023600/Falb12Ag0125200	5
GO:0030140	CC	trans-Golgi network transport vesicle	3/1015	26/24793	0.0885313	0.331992	0.282313	Falb18Ag0117200/Falb18Ag0197200/Falb18Ag0197500	3
GO:0015695	BP	organic cation transport	5/1075	55/24760	0.0896448	0.372873	0.317481	Falb02Ag0017500/Falb04Ag0121200/Falb04Ag0121800/Falb14Ag0098200/Falb14Ag0098300	5
GO:1904064	BP	positive regulation of cation transmembrane transport	3/1075	25/24760	0.0924487	0.382792	0.325926	Falb06Ag0073200/Falb15Ag0007500/Falb15Ag0007600	3
GO:1905177	BP	tracheary element differentiation	3/1075	25/24760	0.0924487	0.382792	0.325926	Falb02Ag0160900/Falb08Ag0007600/Falb08Ag0143400	3
GO:0010966	BP	regulation of phosphate transport	2/1075	12/24760	0.0931797	0.383212	0.326284	Falb04Ag0060200/Falb05Ag0030300	2
GO:0031440	BP	regulation of mRNA 3'-end processing	2/1075	12/24760	0.0931797	0.383212	0.326284	Falb03Ag0081200/Falb11Ag0031300	2
GO:1900363	BP	regulation of mRNA polyadenylation	2/1075	12/24760	0.0931797	0.383212	0.326284	Falb03Ag0081200/Falb11Ag0031300	2
GO:0016684	MF	oxidoreductase activity acting on peroxide as acceptor	9/924	123/20979	0.0933808	0.230274	0.159023	Falb01Ag0182000/Falb10Ag0055000/Falb10Ag0055400/Falb10Ag0061300/Falb13Ag0001400/Falb14Ag0052200/Falb14Ag0052300/Falb16Ag0000500/Falb16Ag0000600	9
GO:0009410	BP	response to xenobiotic stimulus	8/1075	107/24760	0.0939378	0.385462	0.328199	Falb01Ag0014400/Falb03Ag0095300/Falb04Ag0022900/Falb04Ag0023200/Falb04Ag0023600/Falb11Ag0160300/Falb12Ag0125200/Falb18Ag0196100	8
GO:0004088	MF	carbamoyl-phosphate synthase (glutamine-hydrolyzing) activity	2/924	12/20979	0.0954882	0.230733	0.15934	Falb05Ag0087600/Falb11Ag0104400	2
GO:0045505	MF	dynein intermediate chain binding	2/924	12/20979	0.0954882	0.230733	0.15934	Falb05Ag0035300/Falb10Ag0081900	2
GO:0004439	MF	phosphatidylinositol-45-bisphosphate 5-phosphatase activity	3/924	25/20979	0.0955264	0.230733	0.15934	Falb04Ag0162400/Falb09Ag0008000/Falb12Ag0105400	3
GO:0106019	MF	phosphatidylinositol-45-bisphosphate phosphatase activity	3/924	25/20979	0.0955264	0.230733	0.15934	Falb04Ag0162400/Falb09Ag0008000/Falb12Ag0105400	3
GO:0015698	BP	inorganic anion transport	15/1075	238/24760	0.0961221	0.39354	0.335077	Falb01Ag0000300/Falb01Ag0005000/Falb01Ag0188600/Falb02Ag0084100/Falb02Ag0150100/Falb03Ag0159300/Falb03Ag0159400/Falb04Ag0060200/Falb05Ag0030300/Falb05Ag0116500/Falb06Ag0142600/Falb11Ag0000200/Falb15Ag0471500/Falb17Ag0089800/Falb18Ag0041000	15
GO:0071007	CC	U2-type catalytic step 2 spliceosome	3/1015	27/24793	0.0967052	0.338526	0.287869	Falb10Ag0066600/Falb16Ag0091600/Falb18Ag0107100	3
GO:0031983	CC	vesicle lumen	2/1015	13/24793	0.0969113	0.338526	0.287869	Falb04Ag0038700/Falb04Ag0038900	2
GO:0034774	CC	secretory granule lumen	2/1015	13/24793	0.0969113	0.338526	0.287869	Falb04Ag0038700/Falb04Ag0038900	2
GO:0035145	CC	exon-exon junction complex	2/1015	13/24793	0.0969113	0.338526	0.287869	Falb11Ag0021300/Falb13Ag0089800	2
GO:0060205	CC	cytoplasmic vesicle lumen	2/1015	13/24793	0.0969113	0.338526	0.287869	Falb04Ag0038700/Falb04Ag0038900	2
GO:0008028	MF	monocarboxylic acid transmembrane transporter activity	6/924	72/20979	0.0971392	0.233366	0.161158	Falb03Ag0119500/Falb05Ag0028600/Falb09Ag0115600/Falb16Ag0039800/Falb16Ag0068800/Falb17Ag0162500	6
GO:0015399	MF	primary active transmembrane transporter activity	22/924	371/20979	0.0976075	0.233366	0.161158	Falb01Ag0157200/Falb01Ag0171500/Falb01Ag0188600/Falb01Ag0188700/Falb02Ag0095400/Falb03Ag0015000/Falb03Ag0015100/Falb06Ag0026400/Falb06Ag0041200/Falb06Ag0042100/Falb06Ag0058800/Falb06Ag0142600/Falb07Ag0057000/Falb09Ag0036800/Falb10Ag0120100/Falb11Ag0061600/Falb13Ag0058100/Falb15Ag0471500/Falb16Ag0054100/Falb16Ag0097800/Falb18Ag0039900/Falb18Ag0141900	22
GO:0007009	BP	plasma membrane organization	4/1075	41/24760	0.101013	0.410105	0.349182	Falb06Ag0073200/Falb15Ag0007500/Falb15Ag0007600/Falb16Ag0042400	4
GO:0051123	BP	RNA polymerase II preinitiation complex assembly	4/1075	41/24760	0.101013	0.410105	0.349182	Falb15Ag0436300/Falb17Ag0097700/Falb17Ag0097800/Falb17Ag0097900	4
GO:0072659	BP	protein localization to plasma membrane	4/1075	41/24760	0.101013	0.410105	0.349182	Falb06Ag0073200/Falb15Ag0007500/Falb15Ag0007600/Falb16Ag0042400	4
GO:0046132	BP	pyrimidine ribonucleoside biosynthetic process	3/1075	26/24760	0.101291	0.410105	0.349182	Falb01Ag0196200/Falb06Ag0151700/Falb18Ag0027800	3
GO:0051924	BP	regulation of calcium ion transport	3/1075	26/24760	0.101291	0.410105	0.349182	Falb06Ag0073200/Falb15Ag0007500/Falb15Ag0007600	3
GO:0071359	BP	cellular response to dsRNA	9/1075	127/24760	0.101548	0.410238	0.349294	Falb01Ag0040500/Falb02Ag0004300/Falb03Ag0097000/Falb13Ag0125500/Falb16Ag0038700/Falb16Ag0039500/Falb16Ag0042400/Falb16Ag0096700/Falb16Ag0097500	9
GO:0071446	BP	cellular response to salicylic acid stimulus	11/1075	164/24760	0.101784	0.410284	0.349334	Falb01Ag0014400/Falb03Ag0095300/Falb04Ag0022900/Falb04Ag0023200/Falb04Ag0023600/Falb11Ag0001900/Falb11Ag0002000/Falb11Ag0002100/Falb11Ag0160300/Falb12Ag0125200/Falb18Ag0196100	11
GO:0098797	CC	plasma membrane protein complex	4/1015	44/24793	0.104659	0.36065	0.306683	Falb16Ag0042400/Falb18Ag0117200/Falb18Ag0197200/Falb18Ag0197500	4
GO:0015807	BP	L-amino acid transport	6/1075	75/24760	0.107016	0.425908	0.362637	Falb02Ag0017500/Falb04Ag0121200/Falb04Ag0121800/Falb12Ag0173700/Falb14Ag0098200/Falb14Ag0098300	6
GO:1902475	BP	L-alpha-amino acid transmembrane transport	6/1075	75/24760	0.107016	0.425908	0.362637	Falb02Ag0017500/Falb04Ag0121200/Falb04Ag0121800/Falb12Ag0173700/Falb14Ag0098200/Falb14Ag0098300	6
GO:0009229	BP	thiamine diphosphate biosynthetic process	2/1075	13/24760	0.10706	0.425908	0.362637	Falb05Ag0057600/Falb05Ag0171500	2
GO:0042357	BP	thiamine diphosphate metabolic process	2/1075	13/24760	0.10706	0.425908	0.362637	Falb05Ag0057600/Falb05Ag0171500	2
GO:2000736	BP	regulation of stem cell differentiation	2/1075	13/24760	0.10706	0.425908	0.362637	Falb03Ag0081200/Falb11Ag0031300	2
GO:2000738	BP	positive regulation of stem cell differentiation	2/1075	13/24760	0.10706	0.425908	0.362637	Falb03Ag0081200/Falb11Ag0031300	2
GO:0031329	BP	regulation of cellular catabolic process	21/1075	361/24760	0.107762	0.427768	0.36422	Falb01Ag0000100/Falb01Ag0000200/Falb01Ag0000400/Falb01Ag0012900/Falb01Ag0019600/Falb01Ag0095900/Falb02Ag0003900/Falb02Ag0054600/Falb02Ag0054700/Falb02Ag0054800/Falb02Ag0054900/Falb08Ag0118800/Falb08Ag0122400/Falb12Ag0108800/Falb13Ag0120400/Falb14Ag0069800/Falb15Ag0039500/Falb15Ag0040200/Falb15Ag0046400/Falb15Ag0416800/Falb17Ag0200100	21
GO:0019915	BP	lipid storage	4/1075	42/24760	0.108021	0.427868	0.364306	Falb09Ag0133900/Falb10Ag0143600/Falb10Ag0144000/Falb11Ag0169500	4
GO:0016863	MF	intramolecular oxidoreductase activity transposing C=C bonds	2/924	13/20979	0.10967	0.256987	0.17747	Falb12Ag0178700/Falb12Ag0192100	2
GO:0140103	MF	catalytic activity acting on a glycoprotein	2/924	13/20979	0.10967	0.256987	0.17747	Falb12Ag0178400/Falb12Ag0192400	2
GO:0016812	MF	hydrolase activity acting on carbon-nitrogen (but not peptide) bonds in cyclic amides	2/924	13/20979	0.10967	0.256987	0.17747	Falb07Ag0130300/Falb07Ag0130400	2
GO:0004017	MF	adenylate kinase activity	2/924	13/20979	0.10967	0.256987	0.17747	Falb05Ag0064500/Falb10Ag0097700	2
GO:0009683	BP	indoleacetic acid metabolic process	3/1075	27/24760	0.110455	0.433744	0.369309	Falb15Ag0426900/Falb15Ag0427000/Falb17Ag0099900	3
GO:0009684	BP	indoleacetic acid biosynthetic process	3/1075	27/24760	0.110455	0.433744	0.369309	Falb15Ag0426900/Falb15Ag0427000/Falb17Ag0099900	3
GO:0032411	BP	positive regulation of transporter activity	3/1075	27/24760	0.110455	0.433744	0.369309	Falb06Ag0073200/Falb15Ag0007500/Falb15Ag0007600	3
GO:0032414	BP	positive regulation of ion transmembrane transporter activity	3/1075	27/24760	0.110455	0.433744	0.369309	Falb06Ag0073200/Falb15Ag0007500/Falb15Ag0007600	3
GO:0009746	BP	response to hexose	12/1075	186/24760	0.111794	0.43806	0.372984	Falb03Ag0133700/Falb04Ag0053300/Falb04Ag0088300/Falb04Ag0093600/Falb06Ag0101100/Falb09Ag0030100/Falb11Ag0006100/Falb11Ag0076000/Falb17Ag0031000/Falb17Ag0085100/Falb17Ag0111000/Falb18Ag0064400	12
GO:0015179	MF	L-amino acid transmembrane transporter activity	6/924	75/20979	0.112499	0.262312	0.181147	Falb02Ag0017500/Falb04Ag0121200/Falb04Ag0121800/Falb12Ag0173700/Falb14Ag0098200/Falb14Ag0098300	6
GO:0051248	BP	negative regulation of protein metabolic process	23/1075	404/24760	0.113702	0.44395	0.377999	Falb01Ag0012900/Falb01Ag0019600/Falb01Ag0095900/Falb02Ag0003900/Falb02Ag0054600/Falb02Ag0054700/Falb02Ag0054800/Falb02Ag0054900/Falb06Ag0107800/Falb06Ag0107900/Falb08Ag0118800/Falb08Ag0122400/Falb12Ag0108800/Falb13Ag0133700/Falb14Ag0069800/Falb15Ag0039500/Falb15Ag0040200/Falb15Ag0046400/Falb15Ag0416800/Falb16Ag0038400/Falb16Ag0038500/Falb16Ag0042400/Falb17Ag0200100	23
GO:0000243	CC	commitment complex	3/1015	29/24793	0.113918	0.374528	0.318484	Falb01Ag0147500/Falb02Ag0051500/Falb07Ag0013200	3
GO:0030018	CC	Z disc	3/1015	29/24793	0.113918	0.374528	0.318484	Falb06Ag0073200/Falb15Ag0007500/Falb15Ag0007600	3
GO:0031674	CC	I band	3/1015	29/24793	0.113918	0.374528	0.318484	Falb06Ag0073200/Falb15Ag0007500/Falb15Ag0007600	3
GO:0048574	BP	long-day photoperiodism flowering	8/1075	112/24760	0.114235	0.44395	0.377999	Falb03Ag0095300/Falb04Ag0022900/Falb04Ag0023200/Falb04Ag0023600/Falb09Ag0088700/Falb12Ag0125200/Falb13Ag0168500/Falb13Ag0172300	8
GO:0043488	BP	regulation of mRNA stability	10/1075	149/24760	0.114539	0.44395	0.377999	Falb01Ag0095900/Falb02Ag0003900/Falb08Ag0118800/Falb08Ag0122400/Falb14Ag0069800/Falb15Ag0039500/Falb15Ag0040200/Falb15Ag0046400/Falb15Ag0416800/Falb17Ag0200100	10
GO:0010540	BP	basipetal auxin transport	4/1075	43/24760	0.115242	0.44395	0.377999	Falb06Ag0026400/Falb06Ag0041200/Falb06Ag0042100/Falb16Ag0054100	4
GO:0015743	BP	malate transport	4/1075	43/24760	0.115242	0.44395	0.377999	Falb05Ag0008900/Falb05Ag0009400/Falb18Ag0032800/Falb18Ag0032900	4
GO:0048455	BP	stamen formation	4/1075	43/24760	0.115242	0.44395	0.377999	Falb01Ag0126100/Falb11Ag0012200/Falb13Ag0102500/Falb13Ag0102600	4
GO:0050808	BP	synapse organization	4/1075	43/24760	0.115242	0.44395	0.377999	Falb05Ag0095300/Falb06Ag0118900/Falb08Ag0058300/Falb18Ag0037100	4
GO:0071423	BP	malate transmembrane transport	4/1075	43/24760	0.115242	0.44395	0.377999	Falb05Ag0008900/Falb05Ag0009400/Falb18Ag0032800/Falb18Ag0032900	4
GO:0000325	CC	plant-type vacuole	20/1015	365/24793	0.115294	0.374528	0.318484	Falb01Ag0005000/Falb01Ag0157200/Falb01Ag0188600/Falb01Ag0188700/Falb02Ag0084100/Falb02Ag0164500/Falb03Ag0159300/Falb03Ag0159400/Falb04Ag0108500/Falb05Ag0008900/Falb05Ag0009400/Falb05Ag0116500/Falb05Ag0131600/Falb06Ag0142600/Falb13Ag0093000/Falb15Ag0423000/Falb15Ag0471500/Falb18Ag0032800/Falb18Ag0032900/Falb18Ag0041000	20
GO:0080043	MF	quercetin 3-O-glucosyltransferase activity	11/924	166/20979	0.116327	0.26858	0.185476	Falb01Ag0116500/Falb01Ag0116700/Falb02Ag0113400/Falb07Ag0060200/Falb11Ag0089900/Falb11Ag0090000/Falb11Ag0090200/Falb12Ag0060600/Falb18Ag0076100/Falb18Ag0076200/Falb18Ag0161500	11
GO:0080044	MF	quercetin 7-O-glucosyltransferase activity	11/924	166/20979	0.116327	0.26858	0.185476	Falb01Ag0116500/Falb01Ag0116700/Falb02Ag0113400/Falb07Ag0060200/Falb11Ag0089900/Falb11Ag0090000/Falb11Ag0090200/Falb12Ag0060600/Falb18Ag0076100/Falb18Ag0076200/Falb18Ag0161500	11
GO:0016616	MF	oxidoreductase activity acting on the CH-OH group of donors NAD or NADP as acceptor	13/924	204/20979	0.117126	0.269105	0.185838	Falb02Ag0105300/Falb03Ag0087600/Falb03Ag0087900/Falb04Ag0015200/Falb04Ag0015300/Falb07Ag0108300/Falb08Ag0101100/Falb09Ag0074900/Falb11Ag0119400/Falb12Ag0178600/Falb12Ag0192200/Falb15Ag0023200/Falb15Ag0450800	13
GO:0006749	BP	glutathione metabolic process	6/1075	77/24760	0.117473	0.449809	0.382987	Falb01Ag0182000/Falb04Ag0108500/Falb05Ag0063800/Falb14Ag0052200/Falb14Ag0052300/Falb15Ag0423000	6
GO:0015706	BP	nitrate transport	6/1075	77/24760	0.117473	0.449809	0.382987	Falb01Ag0005000/Falb02Ag0084100/Falb03Ag0159300/Falb03Ag0159400/Falb05Ag0116500/Falb18Ag0041000	6
GO:0048532	BP	anatomical structure arrangement	13/1075	207/24760	0.117516	0.449809	0.382987	Falb02Ag0028700/Falb02Ag0058800/Falb03Ag0095300/Falb04Ag0022900/Falb04Ag0023200/Falb04Ag0023600/Falb05Ag0103700/Falb05Ag0106300/Falb05Ag0125000/Falb07Ag0021900/Falb07Ag0088800/Falb12Ag0125200/Falb12Ag0163600	13
GO:0042446	BP	hormone biosynthetic process	26/1075	467/24760	0.117748	0.449809	0.382987	Falb02Ag0127900/Falb03Ag0130000/Falb04Ag0088300/Falb04Ag0093600/Falb05Ag0032600/Falb08Ag0045700/Falb08Ag0120700/Falb08Ag0120800/Falb08Ag0126000/Falb11Ag0012200/Falb11Ag0111100/Falb11Ag0111200/Falb11Ag0120700/Falb13Ag0102500/Falb13Ag0102600/Falb14Ag0086400/Falb14Ag0086600/Falb14Ag0087100/Falb14Ag0087500/Falb15Ag0037600/Falb15Ag0426900/Falb15Ag0427000/Falb16Ag0017300/Falb17Ag0069100/Falb17Ag0069200…	26
GO:1905037	BP	autophagosome organization	5/1075	60/24760	0.118593	0.451533	0.384455	Falb01Ag0005700/Falb09Ag0130100/Falb13Ag0113700/Falb14Ag0063700/Falb14Ag0063800	5
GO:0006399	BP	tRNA metabolic process	16/1075	266/24760	0.118694	0.451533	0.384455	Falb01Ag0146800/Falb01Ag0147000/Falb02Ag0000500/Falb02Ag0032500/Falb06Ag0069700/Falb06Ag0097700/Falb10Ag0084400/Falb13Ag0102700/Falb16Ag0040500/Falb18Ag0027400/Falb18Ag0027700/Falb18Ag0038800/Falb18Ag0039000/Falb18Ag0039100/Falb18Ag0039200/Falb18Ag0039300	16
GO:0001653	MF	peptide receptor activity	4/924	43/20979	0.11974	0.272451	0.188149	Falb07Ag0099300/Falb07Ag0099600/Falb07Ag0099700/Falb13Ag0142400	4
GO:0015140	MF	malate transmembrane transporter activity	4/924	43/20979	0.11974	0.272451	0.188149	Falb05Ag0008900/Falb05Ag0009400/Falb18Ag0032800/Falb18Ag0032900	4
GO:0042177	BP	negative regulation of protein catabolic process	3/1075	28/24760	0.119923	0.454315	0.386824	Falb01Ag0012900/Falb01Ag0019600/Falb12Ag0108800	3
GO:0055001	BP	muscle cell development	3/1075	28/24760	0.119923	0.454315	0.386824	Falb06Ag0073200/Falb15Ag0007500/Falb15Ag0007600	3
GO:0006208	BP	pyrimidine nucleobase catabolic process	2/1075	14/24760	0.121445	0.455283	0.387648	Falb08Ag0070300/Falb15Ag0419100	2
GO:0006212	BP	uracil catabolic process	2/1075	14/24760	0.121445	0.455283	0.387648	Falb08Ag0070300/Falb15Ag0419100	2
GO:0019860	BP	uracil metabolic process	2/1075	14/24760	0.121445	0.455283	0.387648	Falb08Ag0070300/Falb15Ag0419100	2
GO:0031408	BP	oxylipin biosynthetic process	2/1075	14/24760	0.121445	0.455283	0.387648	Falb03Ag0130000/Falb16Ag0017300	2
GO:0046040	BP	IMP metabolic process	2/1075	14/24760	0.121445	0.455283	0.387648	Falb09Ag0047400/Falb15Ag0419700	2
GO:0035670	BP	plant-type ovary development	10/1075	151/24760	0.12202	0.455283	0.387648	Falb01Ag0066100/Falb03Ag0095300/Falb04Ag0022900/Falb04Ag0023200/Falb04Ag0023600/Falb12Ag0125200/Falb18Ag0000400/Falb18Ag0000600/Falb18Ag0022700/Falb18Ag0022900	10
GO:0061013	BP	regulation of mRNA catabolic process	10/1075	151/24760	0.12202	0.455283	0.387648	Falb01Ag0095900/Falb02Ag0003900/Falb08Ag0118800/Falb08Ag0122400/Falb14Ag0069800/Falb15Ag0039500/Falb15Ag0040200/Falb15Ag0046400/Falb15Ag0416800/Falb17Ag0200100	10
GO:0048232	BP	male gamete generation	11/1075	170/24760	0.122173	0.455283	0.387648	Falb01Ag0125600/Falb03Ag0102800/Falb03Ag0102900/Falb04Ag0030900/Falb06Ag0043200/Falb13Ag0168500/Falb13Ag0172300/Falb14Ag0093000/Falb14Ag0093100/Falb16Ag0049800/Falb16Ag0050000	11
GO:0035032	CC	phosphatidylinositol 3-kinase complex class III	3/1015	30/24793	0.122928	0.374528	0.318484	Falb01Ag0005700/Falb02Ag0159700/Falb08Ag0142400	3
GO:0005942	CC	phosphatidylinositol 3-kinase complex	3/1015	30/24793	0.122928	0.374528	0.318484	Falb01Ag0005700/Falb02Ag0159700/Falb08Ag0142400	3
GO:0030016	CC	myofibril	3/1015	30/24793	0.122928	0.374528	0.318484	Falb06Ag0073200/Falb15Ag0007500/Falb15Ag0007600	3
GO:0030017	CC	sarcomere	3/1015	30/24793	0.122928	0.374528	0.318484	Falb06Ag0073200/Falb15Ag0007500/Falb15Ag0007600	3
GO:0009368	CC	endopeptidase Clp complex	2/1015	15/24793	0.123731	0.374528	0.318484	Falb07Ag0140100/Falb09Ag0044300	2
GO:0009840	CC	chloroplastic endopeptidase Clp complex	2/1015	15/24793	0.123731	0.374528	0.318484	Falb07Ag0140100/Falb09Ag0044300	2
GO:0043295	MF	glutathione binding	3/924	28/20979	0.12376	0.278905	0.192606	Falb01Ag0182000/Falb14Ag0052200/Falb14Ag0052300	3
GO:1900750	MF	oligopeptide binding	3/924	28/20979	0.12376	0.278905	0.192606	Falb01Ag0182000/Falb14Ag0052200/Falb14Ag0052300	3
GO:0090697	BP	post-embryonic plant organ morphogenesis	18/1075	308/24760	0.124827	0.462276	0.393602	Falb01Ag0125700/Falb01Ag0126100/Falb03Ag0007900/Falb03Ag0008000/Falb03Ag0008100/Falb03Ag0021800/Falb03Ag0022100/Falb09Ag0066900/Falb09Ag0080600/Falb11Ag0012200/Falb12Ag0134400/Falb12Ag0156300/Falb12Ag0158800/Falb12Ag0159100/Falb13Ag0102500/Falb13Ag0102600/Falb16Ag0049800/Falb16Ag0050000	18
GO:0043331	BP	response to dsRNA	9/1075	133/24760	0.12505	0.462276	0.393602	Falb01Ag0040500/Falb02Ag0004300/Falb03Ag0097000/Falb13Ag0125500/Falb16Ag0038700/Falb16Ag0039500/Falb16Ag0042400/Falb16Ag0096700/Falb16Ag0097500	9
GO:0034284	BP	response to monosaccharide	12/1075	190/24760	0.125063	0.462276	0.393602	Falb03Ag0133700/Falb04Ag0053300/Falb04Ag0088300/Falb04Ag0093600/Falb06Ag0101100/Falb09Ag0030100/Falb11Ag0006100/Falb11Ag0076000/Falb17Ag0031000/Falb17Ag0085100/Falb17Ag0111000/Falb18Ag0064400	12
GO:0051345	BP	positive regulation of hydrolase activity	12/1075	190/24760	0.125063	0.462276	0.393602	Falb02Ag0054600/Falb02Ag0054700/Falb02Ag0054800/Falb02Ag0054900/Falb04Ag0085800/Falb05Ag0035300/Falb09Ag0117400/Falb10Ag0081900/Falb10Ag0094600/Falb14Ag0031300/Falb16Ag0113500/Falb17Ag0045200	12
GO:0031248	CC	protein acetyltransferase complex	5/1015	65/24793	0.126947	0.374528	0.318484	Falb04Ag0055400/Falb15Ag0436300/Falb17Ag0097700/Falb17Ag0097800/Falb17Ag0097900	5
GO:1902493	CC	acetyltransferase complex	5/1015	65/24793	0.126947	0.374528	0.318484	Falb04Ag0055400/Falb15Ag0436300/Falb17Ag0097700/Falb17Ag0097800/Falb17Ag0097900	5
GO:0016405	MF	CoA-ligase activity	4/924	44/20979	0.127401	0.285742	0.197328	Falb04Ag0027700/Falb10Ag0105000/Falb10Ag0105100/Falb16Ag0106700	4
GO:0010043	BP	response to zinc ion	7/1075	97/24760	0.128829	0.475235	0.404636	Falb01Ag0182000/Falb02Ag0101700/Falb06Ag0070800/Falb14Ag0052200/Falb14Ag0052300/Falb17Ag0076600/Falb17Ag0145200	7
GO:0003993	MF	acid phosphatase activity	6/924	78/20979	0.129009	0.287978	0.198872	Falb02Ag0144500/Falb02Ag0144700/Falb02Ag0144800/Falb03Ag0079800/Falb03Ag0079900/Falb03Ag0080000	6
GO:0006563	BP	L-serine metabolic process	3/1075	29/24760	0.129678	0.476442	0.405664	Falb02Ag0089000/Falb03Ag0141100/Falb10Ag0013000	3
GO:0034767	BP	positive regulation of ion transmembrane transport	3/1075	29/24760	0.129678	0.476442	0.405664	Falb06Ag0073200/Falb15Ag0007500/Falb15Ag0007600	3
GO:0043065	BP	positive regulation of apoptotic process	4/1075	45/24760	0.130292	0.476782	0.405953	Falb02Ag0054600/Falb02Ag0054700/Falb02Ag0054800/Falb02Ag0054900	4
GO:1901679	BP	nucleotide transmembrane transport	4/1075	45/24760	0.130292	0.476782	0.405953	Falb01Ag0139000/Falb07Ag0084500/Falb07Ag0135800/Falb15Ag0053800	4
GO:0030599	MF	pectinesterase activity	7/924	96/20979	0.130638	0.290238	0.200433	Falb05Ag0033500/Falb11Ag0019600/Falb11Ag0019700/Falb11Ag0019800/Falb11Ag0020000/Falb11Ag0020100/Falb11Ag0020200	7
GO:1901264	BP	carbohydrate derivative transport	12/1075	192/24760	0.132014	0.482116	0.410495	Falb01Ag0139000/Falb01Ag0188600/Falb05Ag0028600/Falb05Ag0063000/Falb06Ag0142600/Falb07Ag0084500/Falb07Ag0135800/Falb09Ag0115600/Falb15Ag0053800/Falb15Ag0471500/Falb16Ag0039800/Falb16Ag0068800	12
GO:0000347	CC	THO complex	3/1015	31/24793	0.132186	0.374528	0.318484	Falb01Ag0040500/Falb16Ag0096700/Falb16Ag0097500	3
GO:0030137	CC	COPI-coated vesicle	3/1015	31/24793	0.132186	0.374528	0.318484	Falb18Ag0117200/Falb18Ag0197200/Falb18Ag0197500	3
GO:0030173	CC	integral component of Golgi membrane	3/1015	31/24793	0.132186	0.374528	0.318484	Falb01Ag0030000/Falb04Ag0083000/Falb18Ag0211500	3
GO:0031228	CC	intrinsic component of Golgi membrane	3/1015	31/24793	0.132186	0.374528	0.318484	Falb01Ag0030000/Falb04Ag0083000/Falb18Ag0211500	3
GO:0032269	BP	negative regulation of cellular protein metabolic process	22/1075	392/24760	0.132835	0.484143	0.412221	Falb01Ag0012900/Falb01Ag0019600/Falb01Ag0095900/Falb02Ag0003900/Falb02Ag0054600/Falb02Ag0054700/Falb02Ag0054800/Falb02Ag0054900/Falb06Ag0107800/Falb06Ag0107900/Falb08Ag0118800/Falb08Ag0122400/Falb12Ag0108800/Falb13Ag0133700/Falb14Ag0069800/Falb15Ag0039500/Falb15Ag0040200/Falb15Ag0046400/Falb15Ag0416800/Falb16Ag0038400/Falb16Ag0038500/Falb17Ag0200100	22
GO:0009312	BP	oligosaccharide biosynthetic process	7/1075	98/24760	0.133887	0.487007	0.41466	Falb02Ag0112600/Falb04Ag0124200/Falb08Ag0108200/Falb09Ag0096100/Falb11Ag0086200/Falb15Ag0028500/Falb17Ag0079600	7
GO:0015215	MF	nucleotide transmembrane transporter activity	4/924	45/20979	0.135261	0.298905	0.206418	Falb01Ag0139000/Falb07Ag0084500/Falb07Ag0135800/Falb15Ag0053800	4
GO:0016413	MF	O-acetyltransferase activity	7/924	97/20979	0.135808	0.298905	0.206418	Falb01Ag0087500/Falb02Ag0014500/Falb03Ag0069700/Falb04Ag0000900/Falb08Ag0057800/Falb08Ag0057900/Falb13Ag0002800	7
GO:0030174	BP	regulation of DNA-dependent DNA replication initiation	2/1075	15/24760	0.136265	0.49174	0.418689	Falb18Ag0001300/Falb18Ag0022200	2
GO:0042276	BP	error-prone translesion synthesis	2/1075	15/24760	0.136265	0.49174	0.418689	Falb10Ag0151300/Falb10Ag0151400	2
GO:0072387	BP	flavin adenine dinucleotide metabolic process	2/1075	15/24760	0.136265	0.49174	0.418689	Falb11Ag0119400/Falb15Ag0450800	2
GO:0090287	BP	regulation of cellular response to growth factor stimulus	2/1075	15/24760	0.136265	0.49174	0.418689	Falb02Ag0155100/Falb08Ag0011800	2
GO:0019898	CC	extrinsic component of membrane	10/1015	164/24793	0.136546	0.38263	0.325374	Falb01Ag0005700/Falb02Ag0159700/Falb04Ag0072700/Falb04Ag0076100/Falb04Ag0076200/Falb07Ag0130300/Falb07Ag0130400/Falb08Ag0089200/Falb08Ag0142400/Falb17Ag0176900	10
GO:0000987	MF	cis-regulatory region sequence-specific DNA binding	5/924	62/20979	0.137025	0.30018	0.207298	Falb03Ag0095300/Falb04Ag0022900/Falb04Ag0023200/Falb04Ag0023600/Falb12Ag0125200	5
GO:0072507	BP	divalent inorganic cation homeostasis	9/1075	136/24760	0.137803	0.496309	0.42258	Falb01Ag0045900/Falb02Ag0101700/Falb06Ag0070800/Falb06Ag0073200/Falb11Ag0166300/Falb14Ag0047900/Falb15Ag0007500/Falb15Ag0007600/Falb17Ag0145200	9
GO:0048359	BP	mucilage metabolic process involved in seed coat development	4/1075	46/24760	0.138107	0.496424	0.422678	Falb01Ag0043200/Falb02Ag0099400/Falb14Ag0058400/Falb17Ag0149200	4
GO:0008285	BP	negative regulation of cell population proliferation	7/1075	99/24760	0.139042	0.498229	0.424215	Falb01Ag0000100/Falb01Ag0000200/Falb01Ag0000400/Falb09Ag0063700/Falb13Ag0120400/Falb16Ag0049800/Falb16Ag0050000	7
GO:0000387	BP	spliceosomal snRNP assembly	3/1075	30/24760	0.139701	0.498229	0.424215	Falb01Ag0147500/Falb02Ag0051500/Falb07Ag0013200	3
GO:0009220	BP	pyrimidine ribonucleotide biosynthetic process	3/1075	30/24760	0.139701	0.498229	0.424215	Falb01Ag0196200/Falb06Ag0151700/Falb18Ag0027800	3
GO:0046134	BP	pyrimidine nucleoside biosynthetic process	3/1075	30/24760	0.139701	0.498229	0.424215	Falb01Ag0196200/Falb06Ag0151700/Falb18Ag0027800	3
GO:0008171	MF	O-methyltransferase activity	6/924	80/20979	0.140627	0.305624	0.211058	Falb06Ag0032400/Falb07Ag0111600/Falb11Ag0048800/Falb11Ag0048900/Falb18Ag0182800/Falb18Ag0182900	6
GO:1901617	BP	organic hydroxy compound biosynthetic process	21/1075	375/24760	0.141436	0.503436	0.428648	Falb02Ag0105300/Falb03Ag0004500/Falb03Ag0004600/Falb04Ag0108500/Falb05Ag0032600/Falb08Ag0101100/Falb10Ag0011500/Falb10Ag0149400/Falb11Ag0012200/Falb11Ag0048800/Falb11Ag0048900/Falb12Ag0165500/Falb12Ag0178600/Falb12Ag0192200/Falb13Ag0102500/Falb13Ag0102600/Falb15Ag0023200/Falb15Ag0423000/Falb16Ag0025200/Falb18Ag0182800/Falb18Ag0182900	21
GO:0005686	CC	U2 snRNP	3/1015	32/24793	0.141679	0.392698	0.333935	Falb01Ag0147500/Falb02Ag0051500/Falb07Ag0013200	3
GO:0004029	MF	aldehyde dehydrogenase (NAD+) activity	4/924	46/20979	0.143313	0.305624	0.211058	Falb01Ag0013800/Falb05Ag0136700/Falb07Ag0031900/Falb11Ag0004400	4
GO:0004030	MF	aldehyde dehydrogenase [NAD(P)+] activity	4/924	46/20979	0.143313	0.305624	0.211058	Falb01Ag0013800/Falb05Ag0136700/Falb07Ag0031900/Falb11Ag0004400	4
GO:0015556	MF	C4-dicarboxylate transmembrane transporter activity	4/924	46/20979	0.143313	0.305624	0.211058	Falb05Ag0008900/Falb05Ag0009400/Falb18Ag0032800/Falb18Ag0032900	4
GO:0034485	MF	phosphatidylinositol-345-trisphosphate 5-phosphatase activity	3/924	30/20979	0.144052	0.305624	0.211058	Falb04Ag0162400/Falb09Ag0008000/Falb12Ag0105400	3
GO:0034594	MF	phosphatidylinositol trisphosphate phosphatase activity	3/924	30/20979	0.144052	0.305624	0.211058	Falb04Ag0162400/Falb09Ag0008000/Falb12Ag0105400	3
GO:0043531	MF	ADP binding	3/924	30/20979	0.144052	0.305624	0.211058	Falb09Ag0034700/Falb11Ag0055100/Falb12Ag0080700	3
GO:0048467	BP	gynoecium development	13/1075	215/24760	0.144152	0.509696	0.433978	Falb01Ag0066100/Falb01Ag0126100/Falb03Ag0095300/Falb04Ag0022900/Falb04Ag0023200/Falb04Ag0023600/Falb09Ag0034700/Falb12Ag0080700/Falb12Ag0125200/Falb18Ag0000400/Falb18Ag0000600/Falb18Ag0022700/Falb18Ag0022900	13
GO:0042545	BP	cell wall modification	10/1075	157/24760	0.146019	0.509696	0.433978	Falb03Ag0049200/Falb03Ag0049300/Falb03Ag0069700/Falb04Ag0000900/Falb07Ag0176500/Falb14Ag0006600/Falb15Ag0001400/Falb16Ag0097800/Falb18Ag0107300/Falb18Ag0139900	10
GO:0015865	BP	purine nucleotide transport	4/1075	47/24760	0.146105	0.509696	0.433978	Falb01Ag0139000/Falb07Ag0084500/Falb07Ag0135800/Falb15Ag0053800	4
GO:0015868	BP	purine ribonucleotide transport	4/1075	47/24760	0.146105	0.509696	0.433978	Falb01Ag0139000/Falb07Ag0084500/Falb07Ag0135800/Falb15Ag0053800	4
GO:0042692	BP	muscle cell differentiation	4/1075	47/24760	0.146105	0.509696	0.433978	Falb06Ag0073200/Falb15Ag0007500/Falb15Ag0007600/Falb16Ag0042400	4
GO:0051503	BP	adenine nucleotide transport	4/1075	47/24760	0.146105	0.509696	0.433978	Falb01Ag0139000/Falb07Ag0084500/Falb07Ag0135800/Falb15Ag0053800	4
GO:0070301	BP	cellular response to hydrogen peroxide	4/1075	47/24760	0.146105	0.509696	0.433978	Falb01Ag0124900/Falb15Ag0468900/Falb15Ag0476500/Falb17Ag0121500	4
GO:0097190	BP	apoptotic signaling pathway	4/1075	47/24760	0.146105	0.509696	0.433978	Falb02Ag0054600/Falb02Ag0054700/Falb02Ag0054800/Falb02Ag0054900	4
GO:2000652	BP	regulation of secondary cell wall biogenesis	4/1075	47/24760	0.146105	0.509696	0.433978	Falb02Ag0160900/Falb05Ag0019400/Falb08Ag0007600/Falb08Ag0143400	4
GO:0009698	BP	phenylpropanoid metabolic process	19/1075	336/24760	0.146225	0.509696	0.433978	Falb03Ag0167200/Falb03Ag0167300/Falb04Ag0027700/Falb04Ag0165100/Falb04Ag0169900/Falb07Ag0162900/Falb09Ag0005000/Falb10Ag0105000/Falb10Ag0105100/Falb10Ag0149400/Falb11Ag0048800/Falb11Ag0048900/Falb12Ag0107600/Falb12Ag0110200/Falb16Ag0097800/Falb16Ag0106700/Falb18Ag0163200/Falb18Ag0182800/Falb18Ag0182900	19
GO:0048571	BP	long-day photoperiodism	8/1075	119/24760	0.146266	0.509696	0.433978	Falb03Ag0095300/Falb04Ag0022900/Falb04Ag0023200/Falb04Ag0023600/Falb09Ag0088700/Falb12Ag0125200/Falb13Ag0168500/Falb13Ag0172300	8
GO:0022412	BP	cellular process involved in reproduction in multicellular organism	14/1075	236/24760	0.148292	0.515775	0.439154	Falb01Ag0125600/Falb03Ag0102800/Falb03Ag0102900/Falb04Ag0030900/Falb06Ag0043200/Falb08Ag0058300/Falb12Ag0057400/Falb12Ag0131000/Falb13Ag0168500/Falb13Ag0172300/Falb14Ag0093000/Falb14Ag0093100/Falb16Ag0049800/Falb16Ag0050000	14
GO:0030243	BP	cellulose metabolic process	7/1075	101/24760	0.149635	0.517897	0.440961	Falb03Ag0069700/Falb04Ag0000900/Falb07Ag0104100/Falb07Ag0104400/Falb17Ag0149700/Falb17Ag0176300/Falb17Ag0176400	7
GO:0034764	BP	positive regulation of transmembrane transport	3/1075	31/24760	0.149974	0.517897	0.440961	Falb06Ag0073200/Falb15Ag0007500/Falb15Ag0007600	3
GO:1903522	BP	regulation of blood circulation	3/1075	31/24760	0.149974	0.517897	0.440961	Falb06Ag0073200/Falb15Ag0007500/Falb15Ag0007600	3
GO:0009695	BP	jasmonic acid biosynthetic process	5/1075	65/24760	0.151352	0.517897	0.440961	Falb02Ag0127900/Falb03Ag0130000/Falb08Ag0045700/Falb08Ag0126000/Falb16Ag0017300	5
GO:0033539	BP	fatty acid beta-oxidation using acyl-CoA dehydrogenase	2/1075	16/24760	0.151455	0.517897	0.440961	Falb06Ag0083700/Falb08Ag0089100	2
GO:0050650	BP	chondroitin sulfate proteoglycan biosynthetic process	2/1075	16/24760	0.151455	0.517897	0.440961	Falb13Ag0005000/Falb13Ag0005100	2
GO:0050654	BP	chondroitin sulfate proteoglycan metabolic process	2/1075	16/24760	0.151455	0.517897	0.440961	Falb13Ag0005000/Falb13Ag0005100	2
GO:0071323	BP	cellular response to chitin	2/1075	16/24760	0.151455	0.517897	0.440961	Falb13Ag0008100/Falb16Ag0009600	2
GO:1901409	BP	positive regulation of phosphorylation of RNA polymerase II C-terminal domain	2/1075	16/24760	0.151455	0.517897	0.440961	Falb01Ag0072800/Falb10Ag0066700	2
GO:0006909	BP	phagocytosis	4/1075	48/24760	0.154277	0.525579	0.447501	Falb09Ag0130100/Falb13Ag0113700/Falb14Ag0063700/Falb14Ag0063800	4
GO:0070897	BP	transcription preinitiation complex assembly	4/1075	48/24760	0.154277	0.525579	0.447501	Falb15Ag0436300/Falb17Ag0097700/Falb17Ag0097800/Falb17Ag0097900	4
GO:0032101	BP	regulation of response to external stimulus	26/1075	484/24760	0.155888	0.530076	0.45133	Falb01Ag0128900/Falb02Ag0095100/Falb02Ag0107700/Falb03Ag0162100/Falb04Ag0085800/Falb05Ag0032600/Falb07Ag0147100/Falb08Ag0064800/Falb09Ag0117400/Falb10Ag0094600/Falb10Ag0108000/Falb11Ag0060700/Falb12Ag0069000/Falb12Ag0069100/Falb12Ag0069200/Falb12Ag0178000/Falb12Ag0192800/Falb13Ag0008100/Falb14Ag0031300/Falb14Ag0116900/Falb16Ag0009600/Falb16Ag0042400/Falb16Ag0055200/Falb16Ag0113500/Falb17Ag0045200…	26
GO:0048528	BP	post-embryonic root development	20/1075	360/24760	0.156301	0.530495	0.451687	Falb01Ag0125700/Falb02Ag0058800/Falb03Ag0007900/Falb03Ag0008000/Falb03Ag0008100/Falb03Ag0021800/Falb03Ag0022100/Falb04Ag0088300/Falb04Ag0093600/Falb05Ag0125000/Falb07Ag0021900/Falb07Ag0088800/Falb09Ag0066900/Falb09Ag0080600/Falb11Ag0017000/Falb12Ag0134400/Falb12Ag0156300/Falb12Ag0158800/Falb12Ag0159100/Falb16Ag0060800	20
GO:0000054	BP	ribosomal subunit export from nucleus	3/1075	32/24760	0.16048	0.536747	0.45701	Falb11Ag0103500/Falb11Ag0104300/Falb17Ag0065400	3
GO:0009218	BP	pyrimidine ribonucleotide metabolic process	3/1075	32/24760	0.16048	0.536747	0.45701	Falb01Ag0196200/Falb06Ag0151700/Falb18Ag0027800	3
GO:0033275	BP	actin-myosin filament sliding	3/1075	32/24760	0.16048	0.536747	0.45701	Falb09Ag0034700/Falb11Ag0055100/Falb12Ag0080700	3
GO:0033750	BP	ribosome localization	3/1075	32/24760	0.16048	0.536747	0.45701	Falb11Ag0103500/Falb11Ag0104300/Falb17Ag0065400	3
GO:0034394	BP	protein localization to cell surface	3/1075	32/24760	0.16048	0.536747	0.45701	Falb06Ag0073200/Falb15Ag0007500/Falb15Ag0007600	3
GO:0099111	BP	microtubule-based transport	3/1075	32/24760	0.16048	0.536747	0.45701	Falb05Ag0035300/Falb06Ag0018300/Falb10Ag0081900	3
GO:0045491	BP	xylan metabolic process	7/1075	103/24760	0.160593	0.536747	0.45701	Falb02Ag0160900/Falb05Ag0102200/Falb08Ag0007600/Falb08Ag0143400/Falb10Ag0038100/Falb18Ag0072500/Falb18Ag0072800	7
GO:0009740	BP	gibberellic acid mediated signaling pathway	11/1075	180/24760	0.160789	0.536747	0.45701	Falb11Ag0111100/Falb11Ag0111200/Falb11Ag0120700/Falb14Ag0086400/Falb14Ag0086600/Falb14Ag0087100/Falb14Ag0087500/Falb16Ag0049800/Falb16Ag0050000/Falb17Ag0069100/Falb17Ag0069200	11
GO:0010476	BP	gibberellin mediated signaling pathway	11/1075	180/24760	0.160789	0.536747	0.45701	Falb11Ag0111100/Falb11Ag0111200/Falb11Ag0120700/Falb14Ag0086400/Falb14Ag0086600/Falb14Ag0087100/Falb14Ag0087500/Falb16Ag0049800/Falb16Ag0050000/Falb17Ag0069100/Falb17Ag0069200	11
GO:0042641	CC	actomyosin	3/1015	34/24793	0.161307	0.442293	0.376109	Falb09Ag0034700/Falb11Ag0055100/Falb12Ag0080700	3
GO:0051781	BP	positive regulation of cell division	4/1075	49/24760	0.162617	0.541859	0.461363	Falb10Ag0151300/Falb10Ag0151400/Falb13Ag0034300/Falb16Ag0043000	4
GO:0000149	MF	SNARE binding	7/924	102/20979	0.163106	0.344498	0.237903	Falb02Ag0054600/Falb02Ag0054700/Falb02Ag0054800/Falb02Ag0054900/Falb18Ag0117200/Falb18Ag0197200/Falb18Ag0197500	7
GO:0009408	BP	response to heat	24/1075	446/24760	0.165187	0.54831	0.466855	Falb02Ag0017500/Falb04Ag0099300/Falb04Ag0121200/Falb04Ag0121800/Falb05Ag0083300/Falb06Ag0047200/Falb06Ag0066900/Falb06Ag0067000/Falb06Ag0101100/Falb06Ag0107800/Falb06Ag0107900/Falb11Ag0076000/Falb12Ag0034300/Falb13Ag0133700/Falb14Ag0098200/Falb14Ag0098300/Falb15Ag0043300/Falb15Ag0412300/Falb15Ag0412500/Falb16Ag0004700/Falb16Ag0038400/Falb16Ag0038500/Falb17Ag0111000/Falb17Ag0133400	24
GO:0000146	MF	microfilament motor activity	3/924	32/20979	0.165344	0.347665	0.240091	Falb09Ag0034700/Falb11Ag0055100/Falb12Ag0080700	3
GO:0070772	CC	PAS complex	2/1015	18/24793	0.166659	0.452106	0.384453	Falb02Ag0159700/Falb08Ag0142400	2
GO:0009877	BP	nodulation	2/1075	17/24760	0.166955	0.54831	0.466855	Falb16Ag0042600/Falb16Ag0042700	2
GO:0036265	BP	RNA (guanine-N7)-methylation	2/1075	17/24760	0.166955	0.54831	0.466855	Falb11Ag0017000/Falb16Ag0060800	2
GO:0051365	BP	cellular response to potassium ion starvation	2/1075	17/24760	0.166955	0.54831	0.466855	Falb04Ag0048200/Falb04Ag0048300	2
GO:0070475	BP	rRNA base methylation	2/1075	17/24760	0.166955	0.54831	0.466855	Falb11Ag0017000/Falb16Ag0060800	2
GO:0071559	BP	response to transforming growth factor beta	2/1075	17/24760	0.166955	0.54831	0.466855	Falb02Ag0155100/Falb08Ag0011800	2
GO:0071560	BP	cellular response to transforming growth factor beta stimulus	2/1075	17/24760	0.166955	0.54831	0.466855	Falb02Ag0155100/Falb08Ag0011800	2
GO:0080026	BP	response to indolebutyric acid	2/1075	17/24760	0.166955	0.54831	0.466855	Falb06Ag0058800/Falb16Ag0097800	2
GO:0043487	BP	regulation of RNA stability	10/1075	162/24760	0.167725	0.54985	0.468166	Falb01Ag0095900/Falb02Ag0003900/Falb08Ag0118800/Falb08Ag0122400/Falb14Ag0069800/Falb15Ag0039500/Falb15Ag0040200/Falb15Ag0046400/Falb15Ag0416800/Falb17Ag0200100	10
GO:0050776	BP	regulation of immune response	26/1075	490/24760	0.17085	0.558235	0.475306	Falb01Ag0128900/Falb02Ag0095100/Falb02Ag0107700/Falb03Ag0162100/Falb04Ag0085800/Falb05Ag0032600/Falb07Ag0147100/Falb08Ag0064800/Falb09Ag0117400/Falb10Ag0094600/Falb10Ag0108000/Falb11Ag0060700/Falb12Ag0069000/Falb12Ag0069100/Falb12Ag0069200/Falb12Ag0178000/Falb12Ag0192800/Falb13Ag0008100/Falb14Ag0031300/Falb14Ag0116900/Falb16Ag0009600/Falb16Ag0042400/Falb16Ag0055200/Falb16Ag0113500/Falb17Ag0045200…	26
GO:1902074	BP	response to salt	4/1075	50/24760	0.171116	0.558235	0.475306	Falb05Ag0019400/Falb11Ag0006100/Falb17Ag0085100/Falb18Ag0064400	4
GO:0019369	BP	arachidonic acid metabolic process	3/1075	33/24760	0.1712	0.558235	0.475306	Falb02Ag0127900/Falb08Ag0045700/Falb08Ag0126000	3
GO:0005801	CC	cis-Golgi network	3/1015	35/24793	0.171412	0.460105	0.391256	Falb18Ag0117200/Falb18Ag0197200/Falb18Ag0197500	3
GO:0016477	BP	cell migration	7/1075	105/24760	0.171902	0.559523	0.476403	Falb03Ag0078700/Falb04Ag0121200/Falb04Ag0121800/Falb08Ag0058300/Falb14Ag0098200/Falb14Ag0098300/Falb15Ag0036000	7
GO:0009922	MF	fatty acid elongase activity	3/924	33/20979	0.176318	0.369093	0.254888	Falb04Ag0072000/Falb04Ag0072100/Falb17Ag0029900	3
GO:0031331	BP	positive regulation of cellular catabolic process	14/1075	244/24760	0.176915	0.574817	0.489425	Falb01Ag0095900/Falb02Ag0003900/Falb02Ag0054600/Falb02Ag0054700/Falb02Ag0054800/Falb02Ag0054900/Falb08Ag0118800/Falb08Ag0122400/Falb14Ag0069800/Falb15Ag0039500/Falb15Ag0040200/Falb15Ag0046400/Falb15Ag0416800/Falb17Ag0200100	14
GO:0010192	BP	mucilage biosynthetic process	4/1075	51/24760	0.179765	0.580223	0.494027	Falb01Ag0043200/Falb02Ag0099400/Falb14Ag0058400/Falb17Ag0149200	4
GO:0061061	BP	muscle structure development	4/1075	51/24760	0.179765	0.580223	0.494027	Falb06Ag0073200/Falb15Ag0007500/Falb15Ag0007600/Falb16Ag0042400	4
GO:0006722	BP	triterpenoid metabolic process	3/1075	34/24760	0.182118	0.580223	0.494027	Falb12Ag0178600/Falb12Ag0192200/Falb16Ag0025200	3
GO:0071370	BP	cellular response to gibberellin stimulus	11/1075	185/24760	0.182135	0.580223	0.494027	Falb11Ag0111100/Falb11Ag0111200/Falb11Ag0120700/Falb14Ag0086400/Falb14Ag0086600/Falb14Ag0087100/Falb14Ag0087500/Falb16Ag0049800/Falb16Ag0050000/Falb17Ag0069100/Falb17Ag0069200	11
GO:0051651	BP	maintenance of location in cell	8/1075	126/24760	0.182182	0.580223	0.494027	Falb01Ag0045900/Falb02Ag0101700/Falb06Ag0070800/Falb06Ag0073200/Falb14Ag0047900/Falb15Ag0007500/Falb15Ag0007600/Falb17Ag0145200	8
GO:0004857	MF	enzyme inhibitor activity	13/924	222/20979	0.182193	0.375008	0.258973	Falb04Ag0003500/Falb04Ag0003600/Falb04Ag0003700/Falb05Ag0033400/Falb05Ag0033500/Falb06Ag0107800/Falb06Ag0107900/Falb13Ag0023700/Falb13Ag0023800/Falb13Ag0023900/Falb13Ag0133700/Falb16Ag0038400/Falb16Ag0038500	13
GO:0140678	MF	molecular function inhibitor activity	13/924	222/20979	0.182193	0.375008	0.258973	Falb04Ag0003500/Falb04Ag0003600/Falb04Ag0003700/Falb05Ag0033400/Falb05Ag0033500/Falb06Ag0107800/Falb06Ag0107900/Falb13Ag0023700/Falb13Ag0023800/Falb13Ag0023900/Falb13Ag0133700/Falb16Ag0038400/Falb16Ag0038500	13
GO:0001503	BP	ossification	2/1075	18/24760	0.18271	0.580223	0.494027	Falb13Ag0005000/Falb13Ag0005100	2
GO:0002283	BP	neutrophil activation involved in immune response	2/1075	18/24760	0.18271	0.580223	0.494027	Falb04Ag0038700/Falb04Ag0038900	2
GO:0002444	BP	myeloid leukocyte mediated immunity	2/1075	18/24760	0.18271	0.580223	0.494027	Falb04Ag0038700/Falb04Ag0038900	2
GO:0002446	BP	neutrophil mediated immunity	2/1075	18/24760	0.18271	0.580223	0.494027	Falb04Ag0038700/Falb04Ag0038900	2
GO:0042119	BP	neutrophil activation	2/1075	18/24760	0.18271	0.580223	0.494027	Falb04Ag0038700/Falb04Ag0038900	2
GO:0043299	BP	leukocyte degranulation	2/1075	18/24760	0.18271	0.580223	0.494027	Falb04Ag0038700/Falb04Ag0038900	2
GO:0043312	BP	neutrophil degranulation	2/1075	18/24760	0.18271	0.580223	0.494027	Falb04Ag0038700/Falb04Ag0038900	2
GO:1901407	BP	regulation of phosphorylation of RNA polymerase II C-terminal domain	2/1075	18/24760	0.18271	0.580223	0.494027	Falb01Ag0072800/Falb10Ag0066700	2
GO:0016407	MF	acetyltransferase activity	10/924	163/20979	0.182931	0.375008	0.258973	Falb01Ag0087500/Falb02Ag0014500/Falb03Ag0069700/Falb04Ag0000900/Falb05Ag0095300/Falb08Ag0057800/Falb08Ag0057900/Falb13Ag0002800/Falb18Ag0137900/Falb18Ag0138000	10
GO:0042435	BP	indole-containing compound biosynthetic process	7/1075	107/24760	0.183544	0.581862	0.495423	Falb01Ag0135200/Falb06Ag0081600/Falb15Ag0426900/Falb15Ag0427000/Falb15Ag0431900/Falb15Ag0432500/Falb17Ag0099900	7
GO:0016878	MF	acid-thiol ligase activity	4/924	51/20979	0.18615	0.375008	0.258973	Falb04Ag0027700/Falb10Ag0105000/Falb10Ag0105100/Falb16Ag0106700	4
GO:0000285	MF	1-phosphatidylinositol-3-phosphate 5-kinase activity	2/924	18/20979	0.186809	0.375008	0.258973	Falb02Ag0159700/Falb08Ag0142400	2
GO:0005179	MF	hormone activity	2/924	18/20979	0.186809	0.375008	0.258973	Falb13Ag0039800/Falb16Ag0048100	2
GO:0030545	MF	signaling receptor regulator activity	2/924	18/20979	0.186809	0.375008	0.258973	Falb13Ag0039800/Falb16Ag0048100	2
GO:0030546	MF	signaling receptor activator activity	2/924	18/20979	0.186809	0.375008	0.258973	Falb13Ag0039800/Falb16Ag0048100	2
GO:0048018	MF	receptor ligand activity	2/924	18/20979	0.186809	0.375008	0.258973	Falb13Ag0039800/Falb16Ag0048100	2
GO:0050821	BP	protein stabilization	5/1075	70/24760	0.18742	0.593117	0.505006	Falb06Ag0073200/Falb11Ag0085800/Falb15Ag0007500/Falb15Ag0007600/Falb16Ag0042400	5
GO:0034595	MF	phosphatidylinositol phosphate 5-phosphatase activity	3/924	34/20979	0.187487	0.375008	0.258973	Falb04Ag0162400/Falb09Ag0008000/Falb12Ag0105400	3
GO:0046873	MF	metal ion transmembrane transporter activity	21/924	386/20979	0.187902	0.375008	0.258973	Falb01Ag0045900/Falb01Ag0089900/Falb01Ag0117200/Falb01Ag0153100/Falb02Ag0101700/Falb04Ag0030100/Falb04Ag0030300/Falb04Ag0030700/Falb06Ag0070800/Falb06Ag0148300/Falb10Ag0071500/Falb10Ag0071700/Falb10Ag0071800/Falb10Ag0071900/Falb11Ag0166300/Falb14Ag0047900/Falb14Ag0089300/Falb16Ag0097800/Falb17Ag0105100/Falb17Ag0124600/Falb17Ag0145200	21
GO:1990778	BP	protein localization to cell periphery	4/1075	52/24760	0.188556	0.595681	0.507189	Falb06Ag0073200/Falb15Ag0007500/Falb15Ag0007600/Falb16Ag0042400	4
GO:0019843	MF	rRNA binding	8/924	126/20979	0.191959	0.381487	0.263447	Falb01Ag0066100/Falb02Ag0043500/Falb02Ag0043600/Falb15Ag0018500/Falb18Ag0000400/Falb18Ag0000600/Falb18Ag0022700/Falb18Ag0022900	8
GO:0030705	BP	cytoskeleton-dependent intracellular transport	3/1075	35/24760	0.193214	0.603093	0.5135	Falb05Ag0035300/Falb06Ag0018300/Falb10Ag0081900	3
GO:0051208	BP	sequestering of calcium ion	3/1075	35/24760	0.193214	0.603093	0.5135	Falb06Ag0073200/Falb15Ag0007500/Falb15Ag0007600	3
GO:0051209	BP	release of sequestered calcium ion into cytosol	3/1075	35/24760	0.193214	0.603093	0.5135	Falb06Ag0073200/Falb15Ag0007500/Falb15Ag0007600	3
GO:0051282	BP	regulation of sequestering of calcium ion	3/1075	35/24760	0.193214	0.603093	0.5135	Falb06Ag0073200/Falb15Ag0007500/Falb15Ag0007600	3
GO:0051283	BP	negative regulation of sequestering of calcium ion	3/1075	35/24760	0.193214	0.603093	0.5135	Falb06Ag0073200/Falb15Ag0007500/Falb15Ag0007600	3
GO:1901068	BP	guanosine-containing compound metabolic process	3/1075	35/24760	0.193214	0.603093	0.5135	Falb01Ag0045700/Falb02Ag0133900/Falb16Ag0052500	3
GO:2001057	BP	reactive nitrogen species metabolic process	3/1075	35/24760	0.193214	0.603093	0.5135	Falb16Ag0091100/Falb16Ag0096800/Falb16Ag0097000	3
GO:0098590	CC	plasma membrane region	8/1015	136/24793	0.194621	0.506786	0.430951	Falb06Ag0073200/Falb11Ag0166300/Falb13Ag0167600/Falb15Ag0007500/Falb15Ag0007600/Falb16Ag0042400/Falb16Ag0042600/Falb16Ag0042700	8
GO:0009694	BP	jasmonic acid metabolic process	5/1075	71/24760	0.19498	0.606611	0.516496	Falb02Ag0127900/Falb03Ag0130000/Falb08Ag0045700/Falb08Ag0126000/Falb16Ag0017300	5
GO:0005249	MF	voltage-gated potassium channel activity	4/924	52/20979	0.195173	0.386245	0.266733	Falb01Ag0089900/Falb04Ag0030700/Falb11Ag0166300/Falb14Ag0089300	4
GO:0051273	BP	beta-glucan metabolic process	7/1075	109/24760	0.195504	0.606611	0.516496	Falb03Ag0069700/Falb04Ag0000900/Falb07Ag0104100/Falb07Ag0104400/Falb17Ag0149700/Falb17Ag0176300/Falb17Ag0176400	7
GO:0048440	BP	carpel development	11/1075	188/24760	0.195545	0.606611	0.516496	Falb01Ag0066100/Falb01Ag0126100/Falb03Ag0095300/Falb04Ag0022900/Falb04Ag0023200/Falb04Ag0023600/Falb12Ag0125200/Falb18Ag0000400/Falb18Ag0000600/Falb18Ag0022700/Falb18Ag0022900	11
GO:0048767	BP	root hair elongation	10/1075	168/24760	0.19567	0.606611	0.516496	Falb01Ag0043800/Falb06Ag0026400/Falb06Ag0041200/Falb06Ag0042100/Falb07Ag0095600/Falb09Ag0034700/Falb10Ag0047800/Falb12Ag0080700/Falb14Ag0059300/Falb16Ag0054100	10
GO:0005811	CC	lipid droplet	4/1015	56/24793	0.195907	0.506786	0.430951	Falb09Ag0133900/Falb10Ag0143600/Falb10Ag0144000/Falb11Ag0169500	4
GO:0000329	CC	fungal-type vacuole membrane	2/1015	20/24793	0.196494	0.506786	0.430951	Falb02Ag0159700/Falb08Ag0142400	2
GO:0000288	BP	nuclear-transcribed mRNA catabolic process deadenylation-dependent decay	6/1075	90/24760	0.196506	0.606634	0.516515	Falb08Ag0118800/Falb08Ag0122400/Falb15Ag0039500/Falb15Ag0040200/Falb15Ag0046400/Falb15Ag0416800	6
GO:0007030	BP	Golgi organization	6/1075	90/24760	0.196506	0.606634	0.516515	Falb03Ag0090000/Falb12Ag0143600/Falb15Ag0431500/Falb18Ag0117200/Falb18Ag0197200/Falb18Ag0197500	6
GO:0015740	BP	C4-dicarboxylate transport	4/1075	53/24760	0.197481	0.606634	0.516515	Falb05Ag0008900/Falb05Ag0009400/Falb18Ag0032800/Falb18Ag0032900	4
GO:0044347	BP	cell wall polysaccharide catabolic process	4/1075	53/24760	0.197481	0.606634	0.516515	Falb05Ag0102200/Falb10Ag0038100/Falb18Ag0072500/Falb18Ag0072800	4
GO:0008135	MF	translation factor activity RNA binding	6/924	89/20979	0.198323	0.390838	0.269905	Falb08Ag0118800/Falb08Ag0122400/Falb15Ag0039500/Falb15Ag0040200/Falb15Ag0046400/Falb15Ag0416800	6
GO:0001501	BP	skeletal system development	2/1075	19/24760	0.198668	0.606634	0.516515	Falb13Ag0005000/Falb13Ag0005100	2
GO:0006023	BP	aminoglycan biosynthetic process	2/1075	19/24760	0.198668	0.606634	0.516515	Falb13Ag0005000/Falb13Ag0005100	2
GO:0006024	BP	glycosaminoglycan biosynthetic process	2/1075	19/24760	0.198668	0.606634	0.516515	Falb13Ag0005000/Falb13Ag0005100	2
GO:0044091	BP	membrane biogenesis	2/1075	19/24760	0.198668	0.606634	0.516515	Falb06Ag0018300/Falb16Ag0042400	2
GO:0071709	BP	membrane assembly	2/1075	19/24760	0.198668	0.606634	0.516515	Falb06Ag0018300/Falb16Ag0042400	2
GO:1902600	BP	proton transmembrane transport	14/1075	250/24760	0.200043	0.609813	0.519222	Falb01Ag0125700/Falb01Ag0171500/Falb03Ag0007900/Falb03Ag0008000/Falb03Ag0008100/Falb03Ag0021800/Falb03Ag0022100/Falb05Ag0131600/Falb09Ag0080600/Falb12Ag0134400/Falb12Ag0156300/Falb12Ag0158800/Falb12Ag0159100/Falb13Ag0093000	14
GO:0051286	CC	cell tip	5/1015	76/24793	0.200241	0.506786	0.430951	Falb05Ag0033400/Falb07Ag0149600/Falb09Ag0034700/Falb11Ag0078400/Falb12Ag0080700	5
GO:0060187	CC	cell pole	5/1015	76/24793	0.200241	0.506786	0.430951	Falb05Ag0033400/Falb07Ag0149600/Falb09Ag0034700/Falb11Ag0078400/Falb12Ag0080700	5
GO:0019722	BP	calcium-mediated signaling	7/1075	110/24760	0.201597	0.612506	0.521515	Falb04Ag0030100/Falb04Ag0030300/Falb06Ag0073200/Falb13Ag0039800/Falb15Ag0007500/Falb15Ag0007600/Falb16Ag0048100	7
GO:0042391	BP	regulation of membrane potential	7/1075	110/24760	0.201597	0.612506	0.521515	Falb01Ag0089900/Falb04Ag0030700/Falb06Ag0073200/Falb11Ag0166300/Falb14Ag0089300/Falb15Ag0007500/Falb15Ag0007600	7
GO:0010030	BP	positive regulation of seed germination	5/1075	72/24760	0.202644	0.614664	0.523352	Falb06Ag0107800/Falb06Ag0107900/Falb13Ag0133700/Falb16Ag0038400/Falb16Ag0038500	5
GO:0005689	CC	U12-type spliceosomal complex	3/1015	38/24793	0.202714	0.506786	0.430951	Falb01Ag0147500/Falb02Ag0051500/Falb07Ag0013200	3
GO:0043292	CC	contractile fiber	3/1015	38/24793	0.202714	0.506786	0.430951	Falb06Ag0073200/Falb15Ag0007500/Falb15Ag0007600	3
GO:0009378	MF	four-way junction helicase activity	2/924	19/20979	0.20305	0.398486	0.275187	Falb12Ag0175900/Falb12Ag0194700	2
GO:0048586	BP	regulation of long-day photoperiodism flowering	6/1075	91/24760	0.203276	0.615104	0.523726	Falb03Ag0095300/Falb04Ag0022900/Falb04Ag0023200/Falb04Ag0023600/Falb09Ag0088700/Falb12Ag0125200	6
GO:0007507	BP	heart development	3/1075	36/24760	0.204473	0.615104	0.523726	Falb06Ag0073200/Falb15Ag0007500/Falb15Ag0007600	3
GO:0046131	BP	pyrimidine ribonucleoside metabolic process	3/1075	36/24760	0.204473	0.615104	0.523726	Falb01Ag0196200/Falb06Ag0151700/Falb18Ag0027800	3
GO:0071428	BP	rRNA-containing ribonucleoprotein complex export from nucleus	3/1075	36/24760	0.204473	0.615104	0.523726	Falb11Ag0103500/Falb11Ag0104300/Falb17Ag0065400	3
GO:0090092	BP	regulation of transmembrane receptor protein serine/threonine kinase signaling pathway	3/1075	36/24760	0.204473	0.615104	0.523726	Falb02Ag0155100/Falb08Ag0011800/Falb08Ag0058300	3
GO:0050826	BP	response to freezing	4/1075	54/24760	0.206532	0.620276	0.52813	Falb09Ag0133900/Falb10Ag0143600/Falb10Ag0144000/Falb11Ag0169500	4
GO:0030687	CC	preribosome large subunit precursor	3/1015	39/24793	0.21343	0.523314	0.445006	Falb11Ag0103500/Falb11Ag0104300/Falb17Ag0065400	3
GO:0031463	CC	Cul3-RING ubiquitin ligase complex	3/1015	39/24793	0.21343	0.523314	0.445006	Falb05Ag0002700/Falb18Ag0002100/Falb18Ag0021500	3
GO:0007020	BP	microtubule nucleation	2/1075	20/24760	0.214782	0.639923	0.544858	Falb01Ag0159200/Falb17Ag0123700	2
GO:0015012	BP	heparan sulfate proteoglycan biosynthetic process	2/1075	20/24760	0.214782	0.639923	0.544858	Falb13Ag0005000/Falb13Ag0005100	2
GO:0030201	BP	heparan sulfate proteoglycan metabolic process	2/1075	20/24760	0.214782	0.639923	0.544858	Falb13Ag0005000/Falb13Ag0005100	2
GO:0043112	BP	receptor metabolic process	2/1075	20/24760	0.214782	0.639923	0.544858	Falb13Ag0167600/Falb16Ag0042400	2
GO:0006862	BP	nucleotide transport	4/1075	55/24760	0.2157	0.639923	0.544858	Falb01Ag0139000/Falb07Ag0084500/Falb07Ag0135800/Falb15Ag0053800	4
GO:0051090	BP	regulation of DNA-binding transcription factor activity	4/1075	55/24760	0.2157	0.639923	0.544858	Falb15Ag0436300/Falb17Ag0097700/Falb17Ag0097800/Falb17Ag0097900	4
GO:0003012	BP	muscle system process	3/1075	37/24760	0.215878	0.639923	0.544858	Falb06Ag0073200/Falb15Ag0007500/Falb15Ag0007600	3
GO:0006936	BP	muscle contraction	3/1075	37/24760	0.215878	0.639923	0.544858	Falb06Ag0073200/Falb15Ag0007500/Falb15Ag0007600	3
GO:0005509	MF	calcium ion binding	12/924	210/20979	0.216807	0.423717	0.292611	Falb02Ag0057400/Falb02Ag0089000/Falb03Ag0141100/Falb08Ag0048500/Falb10Ag0013000/Falb10Ag0047800/Falb11Ag0000600/Falb12Ag0179400/Falb12Ag0179600/Falb12Ag0191200/Falb12Ag0191400/Falb14Ag0040900	12
GO:0007276	BP	gamete generation	12/1075	213/24760	0.216847	0.641753	0.546417	Falb01Ag0125600/Falb03Ag0102800/Falb03Ag0102900/Falb04Ag0030900/Falb06Ag0043200/Falb08Ag0058300/Falb13Ag0168500/Falb13Ag0172300/Falb14Ag0093000/Falb14Ag0093100/Falb16Ag0049800/Falb16Ag0050000	12
GO:0009528	CC	plastid inner membrane	6/1015	99/24793	0.219694	0.533541	0.453703	Falb02Ag0111000/Falb05Ag0028600/Falb08Ag0060900/Falb09Ag0115600/Falb16Ag0039800/Falb16Ag0068800	6
GO:0009894	BP	regulation of catabolic process	21/1075	402/24760	0.221249	0.653722	0.556608	Falb01Ag0000100/Falb01Ag0000200/Falb01Ag0000400/Falb01Ag0012900/Falb01Ag0019600/Falb01Ag0095900/Falb02Ag0003900/Falb02Ag0054600/Falb02Ag0054700/Falb02Ag0054800/Falb02Ag0054900/Falb08Ag0118800/Falb08Ag0122400/Falb12Ag0108800/Falb13Ag0120400/Falb14Ag0069800/Falb15Ag0039500/Falb15Ag0040200/Falb15Ag0046400/Falb15Ag0416800/Falb17Ag0200100	21
GO:0010329	MF	auxin efflux transmembrane transporter activity	4/924	55/20979	0.222995	0.434012	0.29972	Falb06Ag0026400/Falb06Ag0041200/Falb06Ag0042100/Falb16Ag0054100	4
GO:0090404	CC	pollen tube tip	3/1015	40/24793	0.224263	0.539501	0.458771	Falb05Ag0033400/Falb07Ag0149600/Falb11Ag0078400	3
GO:0019205	MF	nucleobase-containing compound kinase activity	5/924	74/20979	0.226681	0.43937	0.30342	Falb01Ag0045700/Falb02Ag0133900/Falb05Ag0064500/Falb10Ag0097700/Falb16Ag0052500	5
GO:0035619	CC	root hair tip	2/1015	22/24793	0.226908	0.540761	0.459842	Falb09Ag0034700/Falb12Ag0080700	2
GO:0006491	BP	N-glycan processing	2/1075	21/24760	0.231008	0.677518	0.576868	Falb12Ag0178400/Falb12Ag0192400	2
GO:0006772	BP	thiamine metabolic process	2/1075	21/24760	0.231008	0.677518	0.576868	Falb05Ag0057600/Falb05Ag0171500	2
GO:0030203	BP	glycosaminoglycan metabolic process	2/1075	21/24760	0.231008	0.677518	0.576868	Falb13Ag0005000/Falb13Ag0005100	2
GO:1901888	BP	regulation of cell junction assembly	2/1075	21/24760	0.231008	0.677518	0.576868	Falb08Ag0058300/Falb16Ag0042400	2
GO:0009119	BP	ribonucleoside metabolic process	6/1075	95/24760	0.231157	0.677518	0.576868	Falb01Ag0045700/Falb01Ag0196200/Falb02Ag0133900/Falb06Ag0151700/Falb16Ag0052500/Falb18Ag0027800	6
GO:0010268	BP	brassinosteroid homeostasis	7/1075	115/24760	0.233098	0.680401	0.579323	Falb07Ag0180800/Falb07Ag0181000/Falb11Ag0012200/Falb11Ag0033400/Falb13Ag0102500/Falb13Ag0102600/Falb16Ag0025200	7
GO:0002239	BP	response to oomycetes	8/1075	135/24760	0.233259	0.680401	0.579323	Falb03Ag0017700/Falb05Ag0032600/Falb10Ag0038500/Falb10Ag0120100/Falb12Ag0060700/Falb12Ag0062900/Falb12Ag0125000/Falb17Ag0076900	8
GO:0015748	BP	organophosphate ester transport	8/1075	135/24760	0.233259	0.680401	0.579323	Falb01Ag0139000/Falb05Ag0028600/Falb07Ag0084500/Falb07Ag0135800/Falb09Ag0115600/Falb15Ag0053800/Falb16Ag0039800/Falb16Ag0068800	8
GO:0016627	MF	oxidoreductase activity acting on the CH-CH group of donors	6/924	94/20979	0.233616	0.449369	0.310325	Falb02Ag0000900/Falb03Ag0082700/Falb03Ag0130000/Falb11Ag0119400/Falb15Ag0450800/Falb16Ag0017300	6
GO:0051117	MF	ATPase binding	3/924	38/20979	0.233748	0.449369	0.310325	Falb06Ag0073200/Falb15Ag0007500/Falb15Ag0007600	3
GO:0042762	BP	regulation of sulfur metabolic process	4/1075	57/24760	0.234352	0.681413	0.580185	Falb01Ag0135200/Falb06Ag0081600/Falb15Ag0431900/Falb15Ag0432500	4
GO:0045851	BP	pH reduction	4/1075	57/24760	0.234352	0.681413	0.580185	Falb07Ag0099300/Falb07Ag0099600/Falb07Ag0099700/Falb13Ag0142400	4
GO:0010181	MF	FMN binding	2/924	21/20979	0.235933	0.449896	0.310689	Falb11Ag0126500/Falb15Ag0458100	2
GO:0016778	MF	diphosphotransferase activity	2/924	21/20979	0.235933	0.449896	0.310689	Falb05Ag0057600/Falb05Ag0171500	2
GO:0051336	BP	regulation of hydrolase activity	17/1075	322/24760	0.23727	0.6888	0.586474	Falb02Ag0054600/Falb02Ag0054700/Falb02Ag0054800/Falb02Ag0054900/Falb04Ag0085800/Falb05Ag0035300/Falb06Ag0107800/Falb06Ag0107900/Falb09Ag0117400/Falb10Ag0081900/Falb10Ag0094600/Falb13Ag0133700/Falb14Ag0031300/Falb16Ag0038400/Falb16Ag0038500/Falb16Ag0113500/Falb17Ag0045200	17
GO:0034754	BP	cellular hormone metabolic process	8/1075	136/24760	0.239225	0.693373	0.590368	Falb02Ag0134700/Falb03Ag0079600/Falb07Ag0139300/Falb12Ag0033600/Falb12Ag0131700/Falb15Ag0426900/Falb15Ag0427000/Falb17Ag0099900	8
GO:0009508	CC	plastid chromosome	2/1015	23/24793	0.242241	0.571958	0.486371	Falb04Ag0158600/Falb09Ag0010600	2
GO:0003774	MF	cytoskeletal motor activity	9/924	155/20979	0.244634	0.464608	0.320849	Falb02Ag0048200/Falb03Ag0033900/Falb05Ag0174900/Falb07Ag0004500/Falb07Ag0110200/Falb09Ag0034700/Falb11Ag0055100/Falb12Ag0046700/Falb12Ag0080700	9
GO:0090079	MF	translation regulator activity nucleic acid binding	6/924	96/20979	0.248251	0.469583	0.324284	Falb08Ag0118800/Falb08Ag0122400/Falb15Ag0039500/Falb15Ag0040200/Falb15Ag0046400/Falb15Ag0416800	6
GO:0030835	BP	negative regulation of actin filament depolymerization	3/1075	40/24760	0.2508	0.722302	0.615	Falb03Ag0045500/Falb10Ag0088100/Falb16Ag0081800	3
GO:0051693	BP	actin filament capping	3/1075	40/24760	0.2508	0.722302	0.615	Falb03Ag0045500/Falb10Ag0088100/Falb16Ag0081800	3
GO:0031050	BP	dsRNA processing	8/1075	138/24760	0.251309	0.722302	0.615	Falb01Ag0040500/Falb02Ag0004300/Falb03Ag0097000/Falb13Ag0125500/Falb16Ag0038700/Falb16Ag0039500/Falb16Ag0096700/Falb16Ag0097500	8
GO:0070918	BP	production of small RNA involved in gene silencing by RNA	8/1075	138/24760	0.251309	0.722302	0.615	Falb01Ag0040500/Falb02Ag0004300/Falb03Ag0097000/Falb13Ag0125500/Falb16Ag0038700/Falb16Ag0039500/Falb16Ag0096700/Falb16Ag0097500	8
GO:0006813	BP	potassium ion transport	10/1075	179/24760	0.25158	0.722302	0.615	Falb01Ag0030000/Falb01Ag0089900/Falb04Ag0030700/Falb04Ag0083000/Falb06Ag0073200/Falb11Ag0166300/Falb14Ag0089300/Falb15Ag0007500/Falb15Ag0007600/Falb18Ag0211500	10
GO:0010090	BP	trichome morphogenesis	10/1075	179/24760	0.25158	0.722302	0.615	Falb01Ag0043200/Falb02Ag0099400/Falb09Ag0034700/Falb11Ag0010100/Falb11Ag0082400/Falb12Ag0080700/Falb13Ag0034300/Falb14Ag0058400/Falb16Ag0043000/Falb17Ag0149200	10
GO:0015665	MF	alcohol transmembrane transporter activity	2/924	22/20979	0.252488	0.473793	0.327192	Falb03Ag0119500/Falb17Ag0162500	2
GO:0070628	MF	proteasome binding	2/924	22/20979	0.252488	0.473793	0.327192	Falb05Ag0075500/Falb13Ag0161300	2
GO:0016131	BP	brassinosteroid metabolic process	7/1075	118/24760	0.252737	0.724034	0.616474	Falb07Ag0180800/Falb07Ag0181000/Falb11Ag0012200/Falb11Ag0033400/Falb13Ag0102500/Falb13Ag0102600/Falb16Ag0025200	7
GO:0051017	BP	actin filament bundle assembly	4/1075	59/24760	0.253372	0.724034	0.616474	Falb06Ag0013300/Falb07Ag0119300/Falb07Ag0119400/Falb12Ag0008100	4
GO:0061572	BP	actin filament bundle organization	4/1075	59/24760	0.253372	0.724034	0.616474	Falb06Ag0013300/Falb07Ag0119300/Falb07Ag0119400/Falb12Ag0008100	4
GO:0005741	CC	mitochondrial outer membrane	6/1015	104/24793	0.253433	0.592894	0.504174	Falb01Ag0012400/Falb11Ag0001900/Falb11Ag0002000/Falb11Ag0002100/Falb12Ag0077900/Falb18Ag0191200	6
GO:0043225	MF	ATPase-coupled inorganic anion transmembrane transporter activity	3/924	40/20979	0.257592	0.481451	0.33248	Falb01Ag0188600/Falb06Ag0142600/Falb15Ag0471500	3
GO:0009556	BP	microsporogenesis	5/1075	79/24760	0.258783	0.736857	0.627393	Falb03Ag0090000/Falb12Ag0143600/Falb14Ag0093000/Falb14Ag0093100/Falb15Ag0431500	5
GO:0034330	BP	cell junction organization	5/1075	79/24760	0.258783	0.736857	0.627393	Falb05Ag0095300/Falb06Ag0118900/Falb08Ag0058300/Falb16Ag0042400/Falb18Ag0037100	5
GO:0034599	BP	cellular response to oxidative stress	13/1075	243/24760	0.25907	0.736857	0.627393	Falb01Ag0124900/Falb02Ag0054600/Falb02Ag0054700/Falb02Ag0054800/Falb02Ag0054900/Falb02Ag0166700/Falb04Ag0048200/Falb04Ag0048300/Falb06Ag0149800/Falb15Ag0468900/Falb15Ag0476500/Falb17Ag0121500/Falb17Ag0124600	13
GO:0016645	MF	oxidoreductase activity acting on the CH-NH group of donors	5/924	78/20979	0.259768	0.483599	0.333964	Falb02Ag0134700/Falb03Ag0079600/Falb07Ag0139300/Falb12Ag0033600/Falb12Ag0131700	5
GO:0006413	BP	translational initiation	6/1075	99/24760	0.260149	0.737226	0.627707	Falb08Ag0118800/Falb08Ag0122400/Falb15Ag0039500/Falb15Ag0040200/Falb15Ag0046400/Falb15Ag0416800	6
GO:0071417	BP	cellular response to organonitrogen compound	6/1075	99/24760	0.260149	0.737226	0.627707	Falb04Ag0030100/Falb04Ag0030300/Falb06Ag0058800/Falb13Ag0008100/Falb16Ag0009600/Falb16Ag0097800	6
GO:0097553	BP	calcium ion transmembrane import into cytosol	3/1075	41/24760	0.262626	0.737226	0.627707	Falb06Ag0073200/Falb15Ag0007500/Falb15Ag0007600	3
GO:0098900	BP	regulation of action potential	3/1075	41/24760	0.262626	0.737226	0.627707	Falb06Ag0073200/Falb15Ag0007500/Falb15Ag0007600	3
GO:0006040	BP	amino sugar metabolic process	4/1075	60/24760	0.262999	0.737226	0.627707	Falb04Ag0038700/Falb04Ag0038800/Falb04Ag0038900/Falb04Ag0039200	4
GO:0003713	MF	transcription coactivator activity	6/924	98/20979	0.263138	0.487944	0.336964	Falb01Ag0036800/Falb04Ag0055400/Falb15Ag0436300/Falb17Ag0097700/Falb17Ag0097800/Falb17Ag0097900	6
GO:0042981	BP	regulation of apoptotic process	8/1075	140/24760	0.263581	0.737226	0.627707	Falb02Ag0054600/Falb02Ag0054700/Falb02Ag0054800/Falb02Ag0054900/Falb05Ag0078300/Falb05Ag0078400/Falb08Ag0058300/Falb08Ag0100300	8
GO:0000050	BP	urea cycle	2/1075	23/24760	0.263641	0.737226	0.627707	Falb05Ag0087600/Falb11Ag0104400	2
GO:0019627	BP	urea metabolic process	2/1075	23/24760	0.263641	0.737226	0.627707	Falb05Ag0087600/Falb11Ag0104400	2
GO:0019985	BP	translesion synthesis	2/1075	23/24760	0.263641	0.737226	0.627707	Falb10Ag0151300/Falb10Ag0151400	2
GO:0042723	BP	thiamine-containing compound metabolic process	2/1075	23/24760	0.263641	0.737226	0.627707	Falb05Ag0057600/Falb05Ag0171500	2
GO:0042724	BP	thiamine-containing compound biosynthetic process	2/1075	23/24760	0.263641	0.737226	0.627707	Falb05Ag0057600/Falb05Ag0171500	2
GO:0002237	BP	response to molecule of bacterial origin	7/1075	120/24760	0.266096	0.742953	0.632583	Falb05Ag0032600/Falb06Ag0101100/Falb11Ag0001900/Falb11Ag0002000/Falb11Ag0002100/Falb11Ag0076000/Falb17Ag0111000	7
GO:0009896	BP	positive regulation of catabolic process	14/1075	266/24760	0.267745	0.746415	0.635531	Falb01Ag0095900/Falb02Ag0003900/Falb02Ag0054600/Falb02Ag0054700/Falb02Ag0054800/Falb02Ag0054900/Falb08Ag0118800/Falb08Ag0122400/Falb14Ag0069800/Falb15Ag0039500/Falb15Ag0040200/Falb15Ag0046400/Falb15Ag0416800/Falb17Ag0200100	14
GO:0005682	CC	U5 snRNP	3/1015	44/24793	0.268505	0.622445	0.529303	Falb01Ag0147500/Falb02Ag0051500/Falb07Ag0013200	3
GO:0008375	MF	acetylglucosaminyltransferase activity	2/924	23/20979	0.269069	0.496987	0.343209	Falb12Ag0178400/Falb12Ag0192400	2
GO:0009625	BP	response to insect	4/1075	61/24760	0.272694	0.756064	0.643746	Falb09Ag0089100/Falb12Ag0059400/Falb12Ag0059500/Falb18Ag0086400	4
GO:0016998	BP	cell wall macromolecule catabolic process	4/1075	61/24760	0.272694	0.756064	0.643746	Falb05Ag0102200/Falb10Ag0038100/Falb18Ag0072500/Falb18Ag0072800	4
GO:0006213	BP	pyrimidine nucleoside metabolic process	3/1075	42/24760	0.274518	0.756064	0.643746	Falb01Ag0196200/Falb06Ag0151700/Falb18Ag0027800	3
GO:0030834	BP	regulation of actin filament depolymerization	3/1075	42/24760	0.274518	0.756064	0.643746	Falb03Ag0045500/Falb10Ag0088100/Falb16Ag0081800	3
GO:0033108	BP	mitochondrial respiratory chain complex assembly	3/1075	42/24760	0.274518	0.756064	0.643746	Falb11Ag0001900/Falb11Ag0002000/Falb11Ag0002100	3
GO:0046856	BP	phosphatidylinositol dephosphorylation	3/1075	42/24760	0.274518	0.756064	0.643746	Falb04Ag0162400/Falb09Ag0008000/Falb12Ag0105400	3
GO:0060402	BP	calcium ion transport into cytosol	3/1075	42/24760	0.274518	0.756064	0.643746	Falb06Ag0073200/Falb15Ag0007500/Falb15Ag0007600	3
GO:1900457	BP	regulation of brassinosteroid mediated signaling pathway	3/1075	42/24760	0.274518	0.756064	0.643746	Falb02Ag0095100/Falb03Ag0162100/Falb11Ag0060700	3
GO:0009116	BP	nucleoside metabolic process	6/1075	101/24760	0.274991	0.756227	0.643885	Falb01Ag0045700/Falb01Ag0196200/Falb02Ag0133900/Falb06Ag0151700/Falb16Ag0052500/Falb18Ag0027800	6
GO:0000272	BP	polysaccharide catabolic process	8/1075	142/24760	0.276026	0.75793	0.645335	Falb02Ag0098000/Falb05Ag0102200/Falb10Ag0038100/Falb14Ag0100900/Falb15Ag0027800/Falb15Ag0027900/Falb18Ag0072500/Falb18Ag0072800	8
GO:0044403	BP	biological process involved in symbiotic interaction	21/1075	418/24760	0.276491	0.758066	0.645451	Falb04Ag0072700/Falb04Ag0076100/Falb04Ag0076200/Falb05Ag0016400/Falb08Ag0089200/Falb10Ag0108000/Falb11Ag0001900/Falb11Ag0002000/Falb11Ag0002100/Falb12Ag0007900/Falb12Ag0069000/Falb12Ag0069100/Falb12Ag0069200/Falb12Ag0178000/Falb12Ag0192800/Falb14Ag0116900/Falb16Ag0042600/Falb16Ag0042700/Falb17Ag0167900/Falb17Ag0176900/Falb18Ag0069500	21
GO:0045182	MF	translation regulator activity	6/924	100/20979	0.278247	0.51038	0.352458	Falb08Ag0118800/Falb08Ag0122400/Falb15Ag0039500/Falb15Ag0040200/Falb15Ag0046400/Falb15Ag0416800	6
GO:0072527	BP	pyrimidine-containing compound metabolic process	7/1075	122/24760	0.279643	0.764183	0.650659	Falb01Ag0196200/Falb05Ag0057600/Falb05Ag0171500/Falb06Ag0151700/Falb08Ag0070300/Falb15Ag0419100/Falb18Ag0027800	7
GO:0000118	CC	histone deacetylase complex	3/1015	45/24793	0.27973	0.641698	0.545675	Falb05Ag0095300/Falb06Ag0118900/Falb18Ag0037100	3
GO:0050685	BP	positive regulation of mRNA processing	2/1075	24/24760	0.279977	0.764183	0.650659	Falb03Ag0081200/Falb11Ag0031300	2
GO:0070816	BP	phosphorylation of RNA polymerase II C-terminal domain	2/1075	24/24760	0.279977	0.764183	0.650659	Falb01Ag0072800/Falb10Ag0066700	2
GO:0005267	MF	potassium channel activity	4/924	61/20979	0.281245	0.51038	0.352458	Falb01Ag0089900/Falb04Ag0030700/Falb11Ag0166300/Falb14Ag0089300	4
GO:0005310	MF	dicarboxylic acid transmembrane transporter activity	4/924	61/20979	0.281245	0.51038	0.352458	Falb05Ag0008900/Falb05Ag0009400/Falb18Ag0032800/Falb18Ag0032900	4
GO:0080161	MF	auxin transmembrane transporter activity	4/924	61/20979	0.281245	0.51038	0.352458	Falb06Ag0026400/Falb06Ag0041200/Falb06Ag0042100/Falb16Ag0054100	4
GO:0034593	MF	phosphatidylinositol bisphosphate phosphatase activity	3/924	42/20979	0.281738	0.51038	0.352458	Falb04Ag0162400/Falb09Ag0008000/Falb12Ag0105400	3
GO:0005681	CC	spliceosomal complex	11/1015	218/24793	0.281844	0.641698	0.545675	Falb01Ag0147500/Falb02Ag0051500/Falb03Ag0078700/Falb07Ag0013200/Falb10Ag0066600/Falb13Ag0173500/Falb15Ag0036000/Falb16Ag0091600/Falb18Ag0030900/Falb18Ag0107100/Falb18Ag0187100	11
GO:0043562	BP	cellular response to nitrogen levels	4/1075	62/24760	0.282447	0.76759	0.65356	Falb06Ag0112600/Falb08Ag0070300/Falb15Ag0419100/Falb15Ag0436500	4
GO:0010104	BP	regulation of ethylene-activated signaling pathway	6/1075	102/24760	0.282487	0.76759	0.65356	Falb04Ag0088300/Falb04Ag0093600/Falb15Ag0436300/Falb17Ag0097700/Falb17Ag0097800/Falb17Ag0097900	6
GO:0070297	BP	regulation of phosphorelay signal transduction system	6/1075	102/24760	0.282487	0.76759	0.65356	Falb04Ag0088300/Falb04Ag0093600/Falb15Ag0436300/Falb17Ag0097700/Falb17Ag0097800/Falb17Ag0097900	6
GO:0035637	BP	multicellular organismal signaling	3/1075	43/24760	0.286464	0.77613	0.660831	Falb06Ag0073200/Falb15Ag0007500/Falb15Ag0007600	3
GO:0016128	BP	phytosteroid metabolic process	7/1075	123/24760	0.28648	0.77613	0.660831	Falb07Ag0180800/Falb07Ag0181000/Falb11Ag0012200/Falb11Ag0033400/Falb13Ag0102500/Falb13Ag0102600/Falb16Ag0025200	7
GO:0031234	CC	extrinsic component of cytoplasmic side of plasma membrane	2/1015	26/24793	0.288375	0.650759	0.55338	Falb07Ag0130300/Falb07Ag0130400	2
GO:0009690	BP	cytokinin metabolic process	5/1075	83/24760	0.292368	0.78974	0.67242	Falb02Ag0134700/Falb03Ag0079600/Falb07Ag0139300/Falb12Ag0033600/Falb12Ag0131700	5
GO:0031647	BP	regulation of protein stability	5/1075	83/24760	0.292368	0.78974	0.67242	Falb06Ag0073200/Falb11Ag0085800/Falb15Ag0007500/Falb15Ag0007600/Falb16Ag0042400	5
GO:0005984	BP	disaccharide metabolic process	7/1075	124/24760	0.293356	0.791237	0.673694	Falb02Ag0112600/Falb04Ag0124200/Falb08Ag0108200/Falb09Ag0096100/Falb11Ag0086200/Falb15Ag0028500/Falb17Ag0079600	7
GO:0016607	CC	nuclear speck	10/1015	198/24793	0.29373	0.657028	0.558711	Falb01Ag0040500/Falb01Ag0147500/Falb02Ag0051500/Falb03Ag0078700/Falb07Ag0013200/Falb11Ag0021300/Falb13Ag0089800/Falb15Ag0036000/Falb16Ag0096700/Falb16Ag0097500	10
GO:0072341	MF	modified amino acid binding	3/924	43/20979	0.293888	0.53035	0.366249	Falb01Ag0182000/Falb14Ag0052200/Falb14Ag0052300	3
GO:0002274	BP	myeloid leukocyte activation	2/1075	25/24760	0.296284	0.795609	0.677417	Falb04Ag0038700/Falb04Ag0038900	2
GO:0002275	BP	myeloid cell activation involved in immune response	2/1075	25/24760	0.296284	0.795609	0.677417	Falb04Ag0038700/Falb04Ag0038900	2
GO:0036230	BP	granulocyte activation	2/1075	25/24760	0.296284	0.795609	0.677417	Falb04Ag0038700/Falb04Ag0038900	2
GO:0000470	BP	maturation of LSU-rRNA	3/1075	44/24760	0.298449	0.797903	0.67937	Falb11Ag0103500/Falb11Ag0104300/Falb17Ag0065400	3
GO:0060401	BP	cytosolic calcium ion transport	3/1075	44/24760	0.298449	0.797903	0.67937	Falb06Ag0073200/Falb15Ag0007500/Falb15Ag0007600	3
GO:1901880	BP	negative regulation of protein depolymerization	3/1075	44/24760	0.298449	0.797903	0.67937	Falb03Ag0045500/Falb10Ag0088100/Falb16Ag0081800	3
GO:0072598	BP	protein localization to chloroplast	5/1075	84/24760	0.300885	0.802441	0.683234	Falb02Ag0051100/Falb02Ag0051200/Falb04Ag0099300/Falb05Ag0083300/Falb18Ag0132000	5
GO:0051050	BP	positive regulation of transport	8/1075	146/24760	0.301369	0.802441	0.683234	Falb01Ag0030000/Falb04Ag0083000/Falb06Ag0073200/Falb13Ag0167600/Falb15Ag0007500/Falb15Ag0007600/Falb16Ag0042400/Falb18Ag0211500	8
GO:0007018	BP	microtubule-based movement	9/1075	167/24760	0.301465	0.802441	0.683234	Falb02Ag0048200/Falb03Ag0033900/Falb05Ag0035300/Falb05Ag0174900/Falb06Ag0018300/Falb07Ag0004500/Falb07Ag0110200/Falb10Ag0081900/Falb12Ag0046700	9
GO:0071345	BP	cellular response to cytokine stimulus	4/1075	64/24760	0.302101	0.802965	0.68368	Falb02Ag0054600/Falb02Ag0054700/Falb02Ag0054800/Falb02Ag0054900	4
GO:0008066	MF	glutamate receptor activity	2/924	25/20979	0.302173	0.543062	0.375027	Falb04Ag0030100/Falb04Ag0030300	2
GO:0005813	CC	centrosome	4/1015	68/24793	0.303342	0.66193	0.562879	Falb05Ag0095300/Falb06Ag0118900/Falb16Ag0042400/Falb18Ag0037100	4
GO:0030162	BP	regulation of proteolysis	12/1075	231/24760	0.303501	0.805514	0.68585	Falb01Ag0012900/Falb01Ag0019600/Falb02Ag0054600/Falb02Ag0054700/Falb02Ag0054800/Falb02Ag0054900/Falb06Ag0107800/Falb06Ag0107900/Falb12Ag0108800/Falb13Ag0133700/Falb16Ag0038400/Falb16Ag0038500	12
GO:0016810	MF	hydrolase activity acting on carbon-nitrogen (but not peptide) bonds	9/924	165/20979	0.303666	0.543062	0.375027	Falb03Ag0173600/Falb04Ag0136400/Falb07Ag0130300/Falb07Ag0130400/Falb07Ag0165400/Falb08Ag0070300/Falb11Ag0011500/Falb15Ag0419100/Falb18Ag0164700	9
GO:0000229	CC	cytoplasmic chromosome	2/1015	27/24793	0.303709	0.66193	0.562879	Falb04Ag0158600/Falb09Ag0010600	2
GO:0000324	CC	fungal-type vacuole	2/1015	27/24793	0.303709	0.66193	0.562879	Falb02Ag0159700/Falb08Ag0142400	2
GO:0016614	MF	oxidoreductase activity acting on CH-OH group of donors	13/924	249/20979	0.304391	0.543062	0.375027	Falb02Ag0105300/Falb03Ag0087600/Falb03Ag0087900/Falb04Ag0015200/Falb04Ag0015300/Falb07Ag0108300/Falb08Ag0101100/Falb09Ag0074900/Falb11Ag0119400/Falb12Ag0178600/Falb12Ag0192200/Falb15Ag0023200/Falb15Ag0450800	13
GO:0044272	BP	sulfur compound biosynthetic process	11/1075	210/24760	0.305155	0.808726	0.688585	Falb01Ag0135200/Falb03Ag0119500/Falb05Ag0057600/Falb05Ag0171500/Falb06Ag0081600/Falb13Ag0005000/Falb13Ag0005100/Falb15Ag0431900/Falb15Ag0432500/Falb17Ag0076600/Falb17Ag0162500	11
GO:0042826	MF	histone deacetylase binding	3/924	44/20979	0.30607	0.543997	0.375673	Falb05Ag0095300/Falb06Ag0118900/Falb18Ag0037100	3
GO:0006631	BP	fatty acid metabolic process	22/1075	448/24760	0.306519	0.811165	0.690662	Falb01Ag0087500/Falb02Ag0014500/Falb02Ag0127900/Falb03Ag0087600/Falb03Ag0087900/Falb03Ag0130000/Falb04Ag0015200/Falb04Ag0015300/Falb04Ag0072000/Falb04Ag0072100/Falb06Ag0083700/Falb08Ag0045700/Falb08Ag0057800/Falb08Ag0057900/Falb08Ag0089100/Falb08Ag0126000/Falb09Ag0074900/Falb12Ag0178700/Falb12Ag0192100/Falb16Ag0017300/Falb17Ag0029900/Falb18Ag0141600	22
GO:1901136	BP	carbohydrate derivative catabolic process	5/1075	85/24760	0.309439	0.813343	0.692516	Falb04Ag0038700/Falb04Ag0038800/Falb04Ag0038900/Falb04Ag0039200/Falb16Ag0097800	5
GO:0000162	BP	tryptophan biosynthetic process	3/1075	45/24760	0.31046	0.813343	0.692516	Falb15Ag0426900/Falb15Ag0427000/Falb17Ag0099900	3
GO:0001508	BP	action potential	3/1075	45/24760	0.31046	0.813343	0.692516	Falb06Ag0073200/Falb15Ag0007500/Falb15Ag0007600	3
GO:0007600	BP	sensory perception	3/1075	45/24760	0.31046	0.813343	0.692516	Falb05Ag0078300/Falb05Ag0078400/Falb08Ag0100300	3
GO:0034059	BP	response to anoxia	3/1075	45/24760	0.31046	0.813343	0.692516	Falb03Ag0133700/Falb04Ag0053300/Falb09Ag0030100	3
GO:0045010	BP	actin nucleation	3/1075	45/24760	0.31046	0.813343	0.692516	Falb03Ag0045500/Falb10Ag0088100/Falb16Ag0081800	3
GO:0046219	BP	indolalkylamine biosynthetic process	3/1075	45/24760	0.31046	0.813343	0.692516	Falb15Ag0426900/Falb15Ag0427000/Falb17Ag0099900	3
GO:1903706	BP	regulation of hemopoiesis	2/1075	26/24760	0.312533	0.817601	0.696142	Falb03Ag0081200/Falb11Ag0031300	2
GO:0008092	MF	cytoskeletal protein binding	24/924	487/20979	0.314323	0.556565	0.384352	Falb02Ag0048200/Falb03Ag0033900/Falb03Ag0045500/Falb04Ag0068600/Falb05Ag0035300/Falb05Ag0174900/Falb06Ag0013300/Falb06Ag0018300/Falb06Ag0073200/Falb07Ag0004500/Falb07Ag0110200/Falb07Ag0119300/Falb07Ag0119400/Falb09Ag0034700/Falb10Ag0081900/Falb10Ag0088100/Falb11Ag0055100/Falb12Ag0008100/Falb12Ag0046700/Falb12Ag0080700/Falb15Ag0007500/Falb15Ag0007600/Falb16Ag0081800/Falb17Ag0024000	24
GO:0043067	BP	regulation of programmed cell death	13/1075	255/24760	0.316249	0.826137	0.70341	Falb02Ag0054600/Falb02Ag0054700/Falb02Ag0054800/Falb02Ag0054900/Falb03Ag0049200/Falb03Ag0049300/Falb05Ag0078300/Falb05Ag0078400/Falb08Ag0058300/Falb08Ag0100300/Falb14Ag0116900/Falb16Ag0049800/Falb16Ag0050000	13
GO:0032266	MF	phosphatidylinositol-3-phosphate binding	2/924	26/20979	0.318636	0.562088	0.388167	Falb02Ag0159700/Falb08Ag0142400	2
GO:0000307	CC	cyclin-dependent protein kinase holoenzyme complex	2/1015	28/24793	0.318981	0.677835	0.576404	Falb01Ag0072800/Falb10Ag0066700	2
GO:0035618	CC	root hair	2/1015	28/24793	0.318981	0.677835	0.576404	Falb09Ag0034700/Falb12Ag0080700	2
GO:0042575	CC	DNA polymerase complex	2/1015	28/24793	0.318981	0.677835	0.576404	Falb10Ag0151300/Falb10Ag0151400	2
GO:0009135	BP	purine nucleoside diphosphate metabolic process	6/1075	107/24760	0.320562	0.829376	0.706167	Falb01Ag0045700/Falb02Ag0133900/Falb06Ag0101100/Falb11Ag0076000/Falb16Ag0052500/Falb17Ag0111000	6
GO:0009179	BP	purine ribonucleoside diphosphate metabolic process	6/1075	107/24760	0.320562	0.829376	0.706167	Falb01Ag0045700/Falb02Ag0133900/Falb06Ag0101100/Falb11Ag0076000/Falb16Ag0052500/Falb17Ag0111000	6
GO:0009185	BP	ribonucleoside diphosphate metabolic process	6/1075	107/24760	0.320562	0.829376	0.706167	Falb01Ag0045700/Falb02Ag0133900/Falb06Ag0101100/Falb11Ag0076000/Falb16Ag0052500/Falb17Ag0111000	6
GO:0016209	MF	antioxidant activity	11/924	210/20979	0.321347	0.564756	0.390009	Falb01Ag0182000/Falb02Ag0166700/Falb06Ag0149800/Falb10Ag0055000/Falb10Ag0055400/Falb10Ag0061300/Falb13Ag0001400/Falb14Ag0052200/Falb14Ag0052300/Falb16Ag0000500/Falb16Ag0000600	11
GO:0007417	BP	central nervous system development	4/1075	66/24760	0.3219	0.829376	0.706167	Falb05Ag0139200/Falb05Ag0139400/Falb07Ag0033800/Falb08Ag0058300	4
GO:0010191	BP	mucilage metabolic process	4/1075	66/24760	0.3219	0.829376	0.706167	Falb01Ag0043200/Falb02Ag0099400/Falb14Ag0058400/Falb17Ag0149200	4
GO:0051098	BP	regulation of binding	4/1075	66/24760	0.3219	0.829376	0.706167	Falb03Ag0034200/Falb07Ag0113900/Falb12Ag0046500/Falb16Ag0042400	4
GO:0007204	BP	positive regulation of cytosolic calcium ion concentration	3/1075	46/24760	0.322485	0.829376	0.706167	Falb06Ag0073200/Falb15Ag0007500/Falb15Ag0007600	3
GO:0007420	BP	brain development	3/1075	46/24760	0.322485	0.829376	0.706167	Falb05Ag0139200/Falb05Ag0139400/Falb07Ag0033800	3
GO:0060322	BP	head development	3/1075	46/24760	0.322485	0.829376	0.706167	Falb05Ag0139200/Falb05Ag0139400/Falb07Ag0033800	3
GO:1901334	BP	lactone metabolic process	3/1075	46/24760	0.322485	0.829376	0.706167	Falb08Ag0120700/Falb08Ag0120800/Falb15Ag0037600	3
GO:1901336	BP	lactone biosynthetic process	3/1075	46/24760	0.322485	0.829376	0.706167	Falb08Ag0120700/Falb08Ag0120800/Falb15Ag0037600	3
GO:0098754	BP	detoxification	14/1075	279/24760	0.327766	0.839354	0.714663	Falb01Ag0182000/Falb02Ag0166700/Falb04Ag0108500/Falb05Ag0063800/Falb06Ag0149800/Falb10Ag0055000/Falb10Ag0055400/Falb10Ag0061300/Falb13Ag0001400/Falb14Ag0052200/Falb14Ag0052300/Falb15Ag0423000/Falb16Ag0000500/Falb16Ag0000600	14
GO:0006591	BP	ornithine metabolic process	2/1075	27/24760	0.3287	0.839354	0.714663	Falb18Ag0137900/Falb18Ag0138000	2
GO:0048830	BP	adventitious root development	2/1075	27/24760	0.3287	0.839354	0.714663	Falb09Ag0066900/Falb12Ag0125100	2
GO:0050804	BP	modulation of chemical synaptic transmission	2/1075	27/24760	0.3287	0.839354	0.714663	Falb13Ag0167600/Falb16Ag0042400	2
GO:0099177	BP	regulation of trans-synaptic signaling	2/1075	27/24760	0.3287	0.839354	0.714663	Falb13Ag0167600/Falb16Ag0042400	2
GO:1903311	BP	regulation of mRNA metabolic process	12/1075	236/24760	0.329122	0.839354	0.714663	Falb01Ag0095900/Falb02Ag0003900/Falb03Ag0081200/Falb08Ag0118800/Falb08Ag0122400/Falb11Ag0031300/Falb14Ag0069800/Falb15Ag0039500/Falb15Ag0040200/Falb15Ag0046400/Falb15Ag0416800/Falb17Ag0200100	12
GO:0016864	MF	intramolecular oxidoreductase activity transposing S-S bonds	3/924	46/20979	0.330477	0.575903	0.397707	Falb01Ag0030000/Falb04Ag0083000/Falb18Ag0211500	3
GO:0003756	MF	protein disulfide isomerase activity	3/924	46/20979	0.330477	0.575903	0.397707	Falb01Ag0030000/Falb04Ag0083000/Falb18Ag0211500	3
GO:0005788	CC	endoplasmic reticulum lumen	4/1015	71/24793	0.331349	0.689762	0.586547	Falb02Ag0057400/Falb04Ag0099300/Falb05Ag0083300/Falb14Ag0040900	4
GO:0016877	MF	ligase activity forming carbon-sulfur bonds	4/924	66/20979	0.331358	0.575903	0.397707	Falb04Ag0027700/Falb10Ag0105000/Falb10Ag0105100/Falb16Ag0106700	4
GO:0048506	BP	regulation of timing of meristematic phase transition	9/1075	172/24760	0.331658	0.842744	0.717549	Falb04Ag0063900/Falb04Ag0088300/Falb04Ag0093600/Falb09Ag0129400/Falb11Ag0006100/Falb11Ag0162100/Falb16Ag0077600/Falb17Ag0018600/Falb18Ag0064400	9
GO:0048510	BP	regulation of timing of transition from vegetative to reproductive phase	9/1075	172/24760	0.331658	0.842744	0.717549	Falb04Ag0063900/Falb04Ag0088300/Falb04Ag0093600/Falb09Ag0129400/Falb11Ag0006100/Falb11Ag0162100/Falb16Ag0077600/Falb17Ag0018600/Falb18Ag0064400	9
GO:0071013	CC	catalytic step 2 spliceosome	6/1015	115/24793	0.331712	0.689762	0.586547	Falb01Ag0147500/Falb02Ag0051500/Falb07Ag0013200/Falb10Ag0066600/Falb16Ag0091600/Falb18Ag0107100	6
GO:0006835	BP	dicarboxylic acid transport	4/1075	67/24760	0.331836	0.842744	0.717549	Falb05Ag0008900/Falb05Ag0009400/Falb18Ag0032800/Falb18Ag0032900	4
GO:0015934	CC	large ribosomal subunit	12/1015	251/24793	0.332709	0.689762	0.586547	Falb01Ag0066100/Falb02Ag0043500/Falb02Ag0043600/Falb07Ag0151800/Falb08Ag0093500/Falb15Ag0015700/Falb15Ag0015900/Falb15Ag0018500/Falb18Ag0000400/Falb18Ag0000600/Falb18Ag0022700/Falb18Ag0022900	12
GO:0009785	BP	blue light signaling pathway	3/1075	47/24760	0.334511	0.843285	0.71801	Falb03Ag0158100/Falb04Ag0154500/Falb12Ag0099200	3
GO:0009833	BP	plant-type primary cell wall biogenesis	3/1075	47/24760	0.334511	0.843285	0.71801	Falb17Ag0149700/Falb17Ag0176300/Falb17Ag0176400	3
GO:0010152	BP	pollen maturation	3/1075	47/24760	0.334511	0.843285	0.71801	Falb03Ag0090000/Falb12Ag0143600/Falb15Ag0431500	3
GO:0030838	BP	positive regulation of actin filament polymerization	3/1075	47/24760	0.334511	0.843285	0.71801	Falb03Ag0045500/Falb10Ag0088100/Falb16Ag0081800	3
GO:0044057	BP	regulation of system process	3/1075	47/24760	0.334511	0.843285	0.71801	Falb06Ag0073200/Falb15Ag0007500/Falb15Ag0007600	3
GO:0003955	MF	NAD(P)H dehydrogenase (quinone) activity	2/924	27/20979	0.335004	0.577974	0.399137	Falb11Ag0126500/Falb15Ag0458100	2
GO:0043138	MF	3'-5' DNA helicase activity	2/924	27/20979	0.335004	0.577974	0.399137	Falb12Ag0175900/Falb12Ag0194700	2
GO:0002229	BP	defense response to oomycetes	5/1075	88/24760	0.335282	0.843285	0.71801	Falb05Ag0032600/Falb10Ag0120100/Falb12Ag0062900/Falb12Ag0125000/Falb17Ag0076900	5
GO:0030244	BP	cellulose biosynthetic process	5/1075	88/24760	0.335282	0.843285	0.71801	Falb03Ag0069700/Falb04Ag0000900/Falb17Ag0149700/Falb17Ag0176300/Falb17Ag0176400	5
GO:0043547	BP	positive regulation of GTPase activity	6/1075	109/24760	0.336006	0.843944	0.718571	Falb04Ag0085800/Falb09Ag0117400/Falb10Ag0094600/Falb14Ag0031300/Falb16Ag0113500/Falb17Ag0045200	6
GO:0008757	MF	S-adenosylmethionine-dependent methyltransferase activity	16/924	320/20979	0.337161	0.579573	0.400241	Falb01Ag0036800/Falb01Ag0156800/Falb06Ag0032400/Falb07Ag0111600/Falb07Ag0160000/Falb11Ag0017000/Falb11Ag0048800/Falb11Ag0048900/Falb16Ag0036400/Falb16Ag0037100/Falb16Ag0037300/Falb16Ag0037500/Falb16Ag0060800/Falb18Ag0160000/Falb18Ag0182800/Falb18Ag0182900	16
GO:0048513	BP	animal organ development	11/1075	216/24760	0.337562	0.846686	0.720906	Falb03Ag0081200/Falb05Ag0139200/Falb05Ag0139400/Falb06Ag0073200/Falb07Ag0033800/Falb11Ag0031300/Falb13Ag0005000/Falb13Ag0005100/Falb15Ag0007500/Falb15Ag0007600/Falb16Ag0042400	11
GO:0042430	BP	indole-containing compound metabolic process	8/1075	152/24760	0.340267	0.849338	0.723164	Falb01Ag0135200/Falb06Ag0081600/Falb15Ag0426900/Falb15Ag0427000/Falb15Ag0431900/Falb15Ag0432500/Falb16Ag0097800/Falb17Ag0099900	8
GO:0009295	CC	nucleoid	5/1015	94/24793	0.340821	0.700882	0.596003	Falb04Ag0158600/Falb09Ag0010600/Falb09Ag0093600/Falb10Ag0043000/Falb12Ag0166600	5
GO:0010183	BP	pollen tube guidance	4/1075	68/24760	0.341786	0.849338	0.723164	Falb07Ag0149600/Falb11Ag0021300/Falb11Ag0078400/Falb13Ag0089800	4
GO:0050918	BP	positive chemotaxis	4/1075	68/24760	0.341786	0.849338	0.723164	Falb07Ag0149600/Falb11Ag0021300/Falb11Ag0078400/Falb13Ag0089800	4
GO:0034614	BP	cellular response to reactive oxygen species	7/1075	131/24760	0.34236	0.849338	0.723164	Falb01Ag0124900/Falb04Ag0048200/Falb04Ag0048300/Falb15Ag0468900/Falb15Ag0476500/Falb17Ag0121500/Falb17Ag0124600	7
GO:0033037	BP	polysaccharide localization	5/1075	89/24760	0.34394	0.849338	0.723164	Falb03Ag0049200/Falb03Ag0049300/Falb12Ag0125000/Falb16Ag0097800/Falb17Ag0076900	5
GO:0052545	BP	callose localization	5/1075	89/24760	0.34394	0.849338	0.723164	Falb03Ag0049200/Falb03Ag0049300/Falb12Ag0125000/Falb16Ag0097800/Falb17Ag0076900	5
GO:0072528	BP	pyrimidine-containing compound biosynthetic process	5/1075	89/24760	0.34394	0.849338	0.723164	Falb01Ag0196200/Falb05Ag0057600/Falb05Ag0171500/Falb06Ag0151700/Falb18Ag0027800	5
GO:0006144	BP	purine nucleobase metabolic process	2/1075	28/24760	0.344759	0.849338	0.723164	Falb07Ag0130300/Falb07Ag0130400	2
GO:0045737	BP	positive regulation of cyclin-dependent protein serine/threonine kinase activity	2/1075	28/24760	0.344759	0.849338	0.723164	Falb01Ag0072800/Falb10Ag0066700	2
GO:0048863	BP	stem cell differentiation	2/1075	28/24760	0.344759	0.849338	0.723164	Falb03Ag0081200/Falb11Ag0031300	2
GO:0072529	BP	pyrimidine-containing compound catabolic process	2/1075	28/24760	0.344759	0.849338	0.723164	Falb08Ag0070300/Falb15Ag0419100	2
GO:0010037	BP	response to carbon dioxide	3/1075	48/24760	0.346526	0.849338	0.723164	Falb03Ag0133700/Falb04Ag0053300/Falb09Ag0030100	3
GO:0043242	BP	negative regulation of protein-containing complex disassembly	3/1075	48/24760	0.346526	0.849338	0.723164	Falb03Ag0045500/Falb10Ag0088100/Falb16Ag0081800	3
GO:0071732	BP	cellular response to nitric oxide	3/1075	48/24760	0.346526	0.849338	0.723164	Falb04Ag0048200/Falb04Ag0048300/Falb17Ag0124600	3
GO:0072347	BP	response to anesthetic	3/1075	48/24760	0.346526	0.849338	0.723164	Falb03Ag0133700/Falb04Ag0053300/Falb09Ag0030100	3
GO:0072359	BP	circulatory system development	3/1075	48/24760	0.346526	0.849338	0.723164	Falb06Ag0073200/Falb15Ag0007500/Falb15Ag0007600	3
GO:1901879	BP	regulation of protein depolymerization	3/1075	48/24760	0.346526	0.849338	0.723164	Falb03Ag0045500/Falb10Ag0088100/Falb16Ag0081800	3
GO:0030133	CC	transport vesicle	5/1015	95/24793	0.348984	0.70127	0.596332	Falb09Ag0034700/Falb12Ag0080700/Falb18Ag0117200/Falb18Ag0197200/Falb18Ag0197500	5
GO:0000922	CC	spindle pole	2/1015	30/24793	0.34926	0.70127	0.596332	Falb15Ag0470300/Falb17Ag0122500	2
GO:0071004	CC	U2-type prespliceosome	2/1015	30/24793	0.34926	0.70127	0.596332	Falb03Ag0078700/Falb15Ag0036000	2
GO:0016725	MF	oxidoreductase activity acting on CH or CH2 groups	2/924	28/20979	0.351254	0.601602	0.415454	Falb08Ag0075400/Falb13Ag0132300	2
GO:0043066	BP	negative regulation of apoptotic process	4/1075	69/24760	0.351744	0.860972	0.73307	Falb02Ag0054600/Falb02Ag0054700/Falb02Ag0054800/Falb02Ag0054900	4
GO:0098869	BP	cellular oxidant detoxification	11/1075	219/24760	0.354008	0.862233	0.734143	Falb01Ag0182000/Falb02Ag0166700/Falb06Ag0149800/Falb10Ag0055000/Falb10Ag0055400/Falb10Ag0061300/Falb13Ag0001400/Falb14Ag0052200/Falb14Ag0052300/Falb16Ag0000500/Falb16Ag0000600	11
GO:0048438	BP	floral whorl development	22/1075	461/24760	0.354858	0.862233	0.734143	Falb01Ag0066100/Falb01Ag0126100/Falb03Ag0049200/Falb03Ag0049300/Falb03Ag0095300/Falb03Ag0130000/Falb04Ag0022900/Falb04Ag0023200/Falb04Ag0023600/Falb09Ag0034700/Falb11Ag0012200/Falb12Ag0080700/Falb12Ag0125200/Falb13Ag0102500/Falb13Ag0102600/Falb16Ag0017300/Falb16Ag0049800/Falb16Ag0050000/Falb18Ag0000400/Falb18Ag0000600/Falb18Ag0022700/Falb18Ag0022900	22
GO:0010494	CC	cytoplasmic stress granule	5/1015	96/24793	0.357158	0.711525	0.605053	Falb06Ag0013000/Falb12Ag0007900/Falb14Ag0115800/Falb17Ag0167900/Falb18Ag0069500	5
GO:0008088	BP	axo-dendritic transport	1/1075	10/24760	0.358507	0.862233	0.734143	Falb06Ag0018300	1
GO:0009558	BP	embryo sac cellularization	1/1075	10/24760	0.358507	0.862233	0.734143	Falb11Ag0123400	1
GO:0010097	BP	specification of stamen identity	1/1075	10/24760	0.358507	0.862233	0.734143	Falb01Ag0126100	1
GO:0016202	BP	regulation of striated muscle tissue development	1/1075	10/24760	0.358507	0.862233	0.734143	Falb16Ag0042400	1
GO:0016578	BP	histone deubiquitination	1/1075	10/24760	0.358507	0.862233	0.734143	Falb04Ag0055400	1
GO:0019388	BP	galactose catabolic process	1/1075	10/24760	0.358507	0.862233	0.734143	Falb11Ag0162500	1
GO:0036465	BP	synaptic vesicle recycling	1/1075	10/24760	0.358507	0.862233	0.734143	Falb08Ag0058300	1
GO:0048634	BP	regulation of muscle organ development	1/1075	10/24760	0.358507	0.862233	0.734143	Falb16Ag0042400	1
GO:0098930	BP	axonal transport	1/1075	10/24760	0.358507	0.862233	0.734143	Falb06Ag0018300	1
GO:1901861	BP	regulation of muscle tissue development	1/1075	10/24760	0.358507	0.862233	0.734143	Falb16Ag0042400	1
GO:0031146	BP	SCF-dependent proteasomal ubiquitin-dependent protein catabolic process	3/1075	49/24760	0.35852	0.862233	0.734143	Falb08Ag0038300/Falb08Ag0038400/Falb18Ag0142400	3
GO:0008017	MF	microtubule binding	9/924	174/20979	0.359306	0.613163	0.423438	Falb02Ag0048200/Falb03Ag0033900/Falb04Ag0068600/Falb05Ag0174900/Falb06Ag0018300/Falb07Ag0004500/Falb07Ag0110200/Falb12Ag0046700/Falb17Ag0024000	9
GO:0006012	BP	galactose metabolic process	2/1075	29/24760	0.360691	0.862233	0.734143	Falb11Ag0162500/Falb15Ag0043300	2
GO:0010078	BP	maintenance of root meristem identity	2/1075	29/24760	0.360691	0.862233	0.734143	Falb11Ag0017000/Falb16Ag0060800	2
GO:0030166	BP	proteoglycan biosynthetic process	2/1075	29/24760	0.360691	0.862233	0.734143	Falb13Ag0005000/Falb13Ag0005100	2
GO:0046113	BP	nucleobase catabolic process	2/1075	29/24760	0.360691	0.862233	0.734143	Falb08Ag0070300/Falb15Ag0419100	2
GO:1905421	BP	regulation of plant organ morphogenesis	5/1075	91/24760	0.361295	0.862233	0.734143	Falb05Ag0160700/Falb05Ag0161000/Falb07Ag0091500/Falb07Ag0130700/Falb09Ag0063700	5
GO:0010315	BP	auxin efflux	4/1075	70/24760	0.361704	0.862233	0.734143	Falb06Ag0026400/Falb06Ag0041200/Falb06Ag0042100/Falb16Ag0054100	4
GO:1903338	BP	regulation of cell wall organization or biogenesis	4/1075	70/24760	0.361704	0.862233	0.734143	Falb02Ag0160900/Falb05Ag0019400/Falb08Ag0007600/Falb08Ag0143400	4
GO:0016573	BP	histone acetylation	7/1075	134/24760	0.363685	0.864698	0.736242	Falb02Ag0091600/Falb05Ag0095300/Falb07Ag0061900/Falb15Ag0436300/Falb17Ag0097700/Falb17Ag0097800/Falb17Ag0097900	7
GO:0019932	BP	second-messenger-mediated signaling	7/1075	134/24760	0.363685	0.864698	0.736242	Falb04Ag0030100/Falb04Ag0030300/Falb06Ag0073200/Falb13Ag0039800/Falb15Ag0007500/Falb15Ag0007600/Falb16Ag0048100	7
GO:0008168	MF	methyltransferase activity	18/924	370/20979	0.366369	0.617958	0.426749	Falb01Ag0036800/Falb01Ag0156800/Falb06Ag0032400/Falb07Ag0111600/Falb07Ag0131800/Falb07Ag0160000/Falb11Ag0017000/Falb11Ag0048800/Falb11Ag0048900/Falb16Ag0036400/Falb16Ag0037100/Falb16Ag0037300/Falb16Ag0037500/Falb16Ag0060800/Falb17Ag0076600/Falb18Ag0160000/Falb18Ag0182800/Falb18Ag0182900	18
GO:0006972	BP	hyperosmotic response	8/1075	156/24760	0.366596	0.867104	0.738291	Falb07Ag0040600/Falb07Ag0058200/Falb07Ag0149000/Falb11Ag0077700/Falb11Ag0077800/Falb12Ag0178400/Falb12Ag0192400/Falb13Ag0048800	8
GO:0050657	BP	nucleic acid transport	8/1075	156/24760	0.366596	0.867104	0.738291	Falb01Ag0040500/Falb04Ag0055400/Falb11Ag0103500/Falb11Ag0104300/Falb16Ag0042400/Falb16Ag0096700/Falb16Ag0097500/Falb17Ag0065400	8
GO:0050658	BP	RNA transport	8/1075	156/24760	0.366596	0.867104	0.738291	Falb01Ag0040500/Falb04Ag0055400/Falb11Ag0103500/Falb11Ag0104300/Falb16Ag0042400/Falb16Ag0096700/Falb16Ag0097500/Falb17Ag0065400	8
GO:0051236	BP	establishment of RNA localization	8/1075	156/24760	0.366596	0.867104	0.738291	Falb01Ag0040500/Falb04Ag0055400/Falb11Ag0103500/Falb11Ag0104300/Falb16Ag0042400/Falb16Ag0096700/Falb16Ag0097500/Falb17Ag0065400	8
GO:0016759	MF	cellulose synthase activity	3/924	49/20979	0.36701	0.617958	0.426749	Falb17Ag0149700/Falb17Ag0176300/Falb17Ag0176400	3
GO:1901681	MF	sulfur compound binding	3/924	49/20979	0.36701	0.617958	0.426749	Falb01Ag0182000/Falb14Ag0052200/Falb14Ag0052300	3
GO:0031593	MF	polyubiquitin modification-dependent protein binding	2/924	29/20979	0.367363	0.617958	0.426749	Falb05Ag0075500/Falb13Ag0161300	2
GO:0031306	CC	intrinsic component of mitochondrial outer membrane	3/1015	53/24793	0.370134	0.720489	0.612676	Falb01Ag0012400/Falb12Ag0077900/Falb18Ag0191200	3
GO:0031307	CC	integral component of mitochondrial outer membrane	3/1015	53/24793	0.370134	0.720489	0.612676	Falb01Ag0012400/Falb12Ag0077900/Falb18Ag0191200	3
GO:0035838	CC	growing cell tip	3/1015	53/24793	0.370134	0.720489	0.612676	Falb05Ag0033400/Falb07Ag0149600/Falb11Ag0078400	3
GO:0010227	BP	floral organ abscission	3/1075	50/24760	0.370482	0.875162	0.745152	Falb03Ag0090000/Falb12Ag0143600/Falb15Ag0431500	3
GO:0071902	BP	positive regulation of protein serine/threonine kinase activity	4/1075	71/24760	0.371657	0.876804	0.746549	Falb01Ag0072800/Falb10Ag0066700/Falb13Ag0008100/Falb16Ag0009600	4
GO:1990748	BP	cellular detoxification	11/1075	223/24760	0.376118	0.884743	0.75331	Falb01Ag0182000/Falb02Ag0166700/Falb06Ag0149800/Falb10Ag0055000/Falb10Ag0055400/Falb10Ag0061300/Falb13Ag0001400/Falb14Ag0052200/Falb14Ag0052300/Falb16Ag0000500/Falb16Ag0000600	11
GO:0008194	MF	UDP-glycosyltransferase activity	22/924	460/20979	0.376229	0.630619	0.435493	Falb01Ag0116500/Falb01Ag0116700/Falb02Ag0113400/Falb03Ag0112400/Falb03Ag0113400/Falb03Ag0133700/Falb04Ag0053300/Falb07Ag0060200/Falb07Ag0060400/Falb09Ag0030100/Falb11Ag0008400/Falb11Ag0089900/Falb11Ag0090000/Falb11Ag0090200/Falb12Ag0060600/Falb12Ag0178400/Falb12Ag0192400/Falb15Ag0043300/Falb18Ag0076100/Falb18Ag0076200/Falb18Ag0161300/Falb18Ag0161500	22
GO:0006301	BP	postreplication repair	2/1075	30/24760	0.376476	0.884743	0.75331	Falb10Ag0151300/Falb10Ag0151400	2
GO:1904031	BP	positive regulation of cyclin-dependent protein kinase activity	2/1075	30/24760	0.376476	0.884743	0.75331	Falb01Ag0072800/Falb10Ag0066700	2
GO:0043455	BP	regulation of secondary metabolic process	5/1075	93/24760	0.378672	0.888554	0.756554	Falb01Ag0135200/Falb06Ag0081600/Falb15Ag0431900/Falb15Ag0432500/Falb16Ag0097800	5
GO:0051302	BP	regulation of cell division	13/1075	268/24760	0.38124	0.888554	0.756554	Falb03Ag0078700/Falb03Ag0095300/Falb04Ag0022900/Falb04Ag0023200/Falb04Ag0023600/Falb04Ag0088300/Falb04Ag0093600/Falb10Ag0151300/Falb10Ag0151400/Falb12Ag0125200/Falb13Ag0034300/Falb15Ag0036000/Falb16Ag0043000	13
GO:0090626	BP	plant epidermis morphogenesis	12/1075	246/24760	0.381562	0.888554	0.756554	Falb01Ag0043200/Falb02Ag0099400/Falb07Ag0139300/Falb09Ag0034700/Falb11Ag0010100/Falb11Ag0082400/Falb12Ag0033600/Falb12Ag0080700/Falb13Ag0034300/Falb14Ag0058400/Falb16Ag0043000/Falb17Ag0149200	12
GO:0010025	BP	wax biosynthetic process	4/1075	72/24760	0.381599	0.888554	0.756554	Falb03Ag0102800/Falb03Ag0102900/Falb04Ag0030900/Falb06Ag0043200	4
GO:0032273	BP	positive regulation of protein polymerization	3/1075	51/24760	0.382402	0.888554	0.756554	Falb03Ag0045500/Falb10Ag0088100/Falb16Ag0081800	3
GO:0002696	BP	positive regulation of leukocyte activation	1/1075	11/24760	0.38637	0.888554	0.756554	Falb16Ag0042400	1
GO:0016145	BP	S-glycoside catabolic process	1/1075	11/24760	0.38637	0.888554	0.756554	Falb16Ag0097800	1
GO:0019759	BP	glycosinolate catabolic process	1/1075	11/24760	0.38637	0.888554	0.756554	Falb16Ag0097800	1
GO:0019762	BP	glucosinolate catabolic process	1/1075	11/24760	0.38637	0.888554	0.756554	Falb16Ag0097800	1
GO:0030242	BP	autophagy of peroxisome	1/1075	11/24760	0.38637	0.888554	0.756554	Falb01Ag0005700	1
GO:0042110	BP	T cell activation	1/1075	11/24760	0.38637	0.888554	0.756554	Falb16Ag0042400	1
GO:0042436	BP	indole-containing compound catabolic process	1/1075	11/24760	0.38637	0.888554	0.756554	Falb16Ag0097800	1
GO:0042938	BP	dipeptide transport	1/1075	11/24760	0.38637	0.888554	0.756554	Falb02Ag0164500	1
GO:0045445	BP	myoblast differentiation	1/1075	11/24760	0.38637	0.888554	0.756554	Falb16Ag0042400	1
GO:0046578	BP	regulation of Ras protein signal transduction	1/1075	11/24760	0.38637	0.888554	0.756554	Falb16Ag0042400	1
GO:0051056	BP	regulation of small GTPase mediated signal transduction	1/1075	11/24760	0.38637	0.888554	0.756554	Falb16Ag0042400	1
GO:0051251	BP	positive regulation of lymphocyte activation	1/1075	11/24760	0.38637	0.888554	0.756554	Falb16Ag0042400	1
GO:0051274	BP	beta-glucan biosynthetic process	5/1075	94/24760	0.387357	0.889703	0.757532	Falb03Ag0069700/Falb04Ag0000900/Falb17Ag0149700/Falb17Ag0176300/Falb17Ag0176400	5
GO:0032940	BP	secretion by cell	14/1075	292/24760	0.390515	0.89583	0.762749	Falb01Ag0043800/Falb04Ag0038700/Falb04Ag0038900/Falb05Ag0064600/Falb05Ag0064800/Falb05Ag0064900/Falb05Ag0065100/Falb07Ag0095600/Falb10Ag0098400/Falb14Ag0059300/Falb16Ag0042400/Falb18Ag0117200/Falb18Ag0197200/Falb18Ag0197500	14
GO:0008172	MF	S-methyltransferase activity	1/924	11/20979	0.390794	0.650403	0.449155	Falb17Ag0076600	1
GO:0042937	MF	tripeptide transmembrane transporter activity	1/924	11/20979	0.390794	0.650403	0.449155	Falb02Ag0164500	1
GO:0000731	BP	DNA synthesis involved in DNA repair	2/1075	31/24760	0.392097	0.898229	0.764792	Falb10Ag0151300/Falb10Ag0151400	2
GO:0005216	MF	ion channel activity	10/924	201/20979	0.392623	0.651146	0.449669	Falb01Ag0089900/Falb01Ag0171500/Falb04Ag0030100/Falb04Ag0030300/Falb04Ag0030700/Falb07Ag0049000/Falb11Ag0166300/Falb12Ag0175500/Falb12Ag0195100/Falb14Ag0089300	10
GO:0006221	BP	pyrimidine nucleotide biosynthetic process	3/1075	52/24760	0.39427	0.898229	0.764792	Falb01Ag0196200/Falb06Ag0151700/Falb18Ag0027800	3
GO:0009070	BP	serine family amino acid biosynthetic process	3/1075	52/24760	0.39427	0.898229	0.764792	Falb02Ag0089000/Falb03Ag0141100/Falb10Ag0013000	3
GO:0051480	BP	regulation of cytosolic calcium ion concentration	3/1075	52/24760	0.39427	0.898229	0.764792	Falb06Ag0073200/Falb15Ag0007500/Falb15Ag0007600	3
GO:0034271	CC	phosphatidylinositol 3-kinase complex class III type I	1/1015	12/24793	0.394512	0.756395	0.643209	Falb01Ag0005700	1
GO:0034272	CC	phosphatidylinositol 3-kinase complex class III type II	1/1015	12/24793	0.394512	0.756395	0.643209	Falb01Ag0005700	1
GO:0010073	BP	meristem maintenance	19/1075	405/24760	0.397614	0.898229	0.764792	Falb01Ag0126100/Falb02Ag0037700/Falb07Ag0099400/Falb11Ag0017000/Falb13Ag0142300/Falb15Ag0012000/Falb15Ag0012100/Falb15Ag0014400/Falb15Ag0014500/Falb15Ag0014700/Falb15Ag0014900/Falb15Ag0015000/Falb15Ag0015800/Falb15Ag0017900/Falb15Ag0019400/Falb16Ag0060800/Falb17Ag0058100/Falb18Ag0002900/Falb18Ag0020600	19
GO:0140102	MF	catalytic activity acting on a rRNA	2/924	31/20979	0.399089	0.657241	0.453877	Falb11Ag0017000/Falb16Ag0060800	2
GO:0008649	MF	rRNA methyltransferase activity	2/924	31/20979	0.399089	0.657241	0.453877	Falb11Ag0017000/Falb16Ag0060800	2
GO:0018393	BP	internal peptidyl-lysine acetylation	7/1075	139/24760	0.399404	0.898229	0.764792	Falb02Ag0091600/Falb05Ag0095300/Falb07Ag0061900/Falb15Ag0436300/Falb17Ag0097700/Falb17Ag0097800/Falb17Ag0097900	7
GO:0018394	BP	peptidyl-lysine acetylation	7/1075	139/24760	0.399404	0.898229	0.764792	Falb02Ag0091600/Falb05Ag0095300/Falb07Ag0061900/Falb15Ag0436300/Falb17Ag0097700/Falb17Ag0097800/Falb17Ag0097900	7
GO:0016620	MF	oxidoreductase activity acting on the aldehyde or oxo group of donors NAD or NADP as acceptor	4/924	73/20979	0.401988	0.659372	0.455349	Falb01Ag0013800/Falb05Ag0136700/Falb07Ag0031900/Falb11Ag0004400	4
GO:0052866	MF	phosphatidylinositol phosphate phosphatase activity	3/924	52/20979	0.403183	0.659372	0.455349	Falb04Ag0162400/Falb09Ag0008000/Falb12Ag0105400	3
GO:0005871	CC	kinesin complex	6/1015	125/24793	0.405069	0.76513	0.650637	Falb02Ag0048200/Falb03Ag0033900/Falb05Ag0174900/Falb07Ag0004500/Falb07Ag0110200/Falb12Ag0046700	6
GO:0090575	CC	RNA polymerase II transcription regulator complex	6/1015	125/24793	0.405069	0.76513	0.650637	Falb11Ag0026600/Falb13Ag0081400/Falb15Ag0436300/Falb17Ag0097700/Falb17Ag0097800/Falb17Ag0097900	6
GO:0000460	BP	maturation of 5.8S rRNA	3/1075	53/24760	0.406078	0.898229	0.764792	Falb11Ag0103500/Falb11Ag0104300/Falb17Ag0065400	3
GO:0017004	BP	cytochrome complex assembly	3/1075	53/24760	0.406078	0.898229	0.764792	Falb11Ag0001900/Falb11Ag0002000/Falb11Ag0002100	3
GO:0045321	BP	leukocyte activation	3/1075	53/24760	0.406078	0.898229	0.764792	Falb04Ag0038700/Falb04Ag0038900/Falb16Ag0042400	3
GO:0009933	BP	meristem structural organization	8/1075	162/24760	0.406363	0.898229	0.764792	Falb02Ag0028700/Falb02Ag0058800/Falb05Ag0103700/Falb05Ag0106300/Falb05Ag0125000/Falb07Ag0021900/Falb07Ag0088800/Falb12Ag0163600	8
GO:0051015	MF	actin filament binding	7/924	138/20979	0.406513	0.662518	0.457521	Falb06Ag0013300/Falb07Ag0119300/Falb07Ag0119400/Falb09Ag0034700/Falb11Ag0055100/Falb12Ag0008100/Falb12Ag0080700	7
GO:0048870	BP	cell motility	7/1075	140/24760	0.406552	0.898229	0.764792	Falb03Ag0078700/Falb04Ag0121200/Falb04Ag0121800/Falb08Ag0058300/Falb14Ag0098200/Falb14Ag0098300/Falb15Ag0036000	7
GO:0051674	BP	localization of cell	7/1075	140/24760	0.406552	0.898229	0.764792	Falb03Ag0078700/Falb04Ag0121200/Falb04Ag0121800/Falb08Ag0058300/Falb14Ag0098200/Falb14Ag0098300/Falb15Ag0036000	7
GO:0002443	BP	leukocyte mediated immunity	2/1075	32/24760	0.407538	0.898229	0.764792	Falb04Ag0038700/Falb04Ag0038900	2
GO:0090376	BP	seed trichome differentiation	2/1075	32/24760	0.407538	0.898229	0.764792	Falb12Ag0057400/Falb12Ag0131000	2
GO:0090378	BP	seed trichome elongation	2/1075	32/24760	0.407538	0.898229	0.764792	Falb12Ag0057400/Falb12Ag0131000	2
GO:1990069	BP	stomatal opening	2/1075	32/24760	0.407538	0.898229	0.764792	Falb01Ag0072800/Falb10Ag0066700	2
GO:0010026	BP	trichome differentiation	12/1075	251/24760	0.408127	0.898229	0.764792	Falb01Ag0043200/Falb02Ag0099400/Falb09Ag0034700/Falb11Ag0010100/Falb11Ag0082400/Falb12Ag0057400/Falb12Ag0080700/Falb12Ag0131000/Falb13Ag0034300/Falb14Ag0058400/Falb16Ag0043000/Falb17Ag0149200	12
GO:0009832	BP	plant-type cell wall biogenesis	17/1075	363/24760	0.409506	0.898229	0.764792	Falb02Ag0160900/Falb04Ag0169900/Falb05Ag0019400/Falb05Ag0102100/Falb07Ag0104100/Falb07Ag0104400/Falb07Ag0162900/Falb08Ag0007600/Falb08Ag0143400/Falb10Ag0149400/Falb12Ag0110200/Falb13Ag0148200/Falb16Ag0095000/Falb17Ag0149700/Falb17Ag0176300/Falb17Ag0176400/Falb18Ag0163200	17
GO:0070198	BP	protein localization to chromosome telomeric region	1/1075	12/24760	0.413024	0.898229	0.764792	Falb11Ag0085800	1
GO:0003376	BP	sphingosine-1-phosphate receptor signaling pathway	1/1075	12/24760	0.413024	0.898229	0.764792	Falb08Ag0058300	1
GO:0006182	BP	cGMP biosynthetic process	1/1075	12/24760	0.413024	0.898229	0.764792	Falb10Ag0086500	1
GO:0007416	BP	synapse assembly	1/1075	12/24760	0.413024	0.898229	0.764792	Falb08Ag0058300	1
GO:0007517	BP	muscle organ development	1/1075	12/24760	0.413024	0.898229	0.764792	Falb16Ag0042400	1
GO:0008347	BP	glial cell migration	1/1075	12/24760	0.413024	0.898229	0.764792	Falb08Ag0058300	1
GO:0008582	BP	regulation of synaptic assembly at neuromuscular junction	1/1075	12/24760	0.413024	0.898229	0.764792	Falb08Ag0058300	1
GO:0009187	BP	cyclic nucleotide metabolic process	1/1075	12/24760	0.413024	0.898229	0.764792	Falb10Ag0086500	1
GO:0009190	BP	cyclic nucleotide biosynthetic process	1/1075	12/24760	0.413024	0.898229	0.764792	Falb10Ag0086500	1
GO:0010458	BP	exit from mitosis	1/1075	12/24760	0.413024	0.898229	0.764792	Falb06Ag0018300	1
GO:0014706	BP	striated muscle tissue development	1/1075	12/24760	0.413024	0.898229	0.764792	Falb16Ag0042400	1
GO:0045339	BP	farnesyl diphosphate catabolic process	1/1075	12/24760	0.413024	0.898229	0.764792	Falb13Ag0130100	1
GO:0046068	BP	cGMP metabolic process	1/1075	12/24760	0.413024	0.898229	0.764792	Falb10Ag0086500	1
GO:0051124	BP	synaptic assembly at neuromuscular junction	1/1075	12/24760	0.413024	0.898229	0.764792	Falb08Ag0058300	1
GO:0051963	BP	regulation of synapse assembly	1/1075	12/24760	0.413024	0.898229	0.764792	Falb08Ag0058300	1
GO:0052652	BP	cyclic purine nucleotide metabolic process	1/1075	12/24760	0.413024	0.898229	0.764792	Falb10Ag0086500	1
GO:0060537	BP	muscle tissue development	1/1075	12/24760	0.413024	0.898229	0.764792	Falb16Ag0042400	1
GO:0070199	BP	establishment of protein localization to chromosome	1/1075	12/24760	0.413024	0.898229	0.764792	Falb11Ag0085800	1
GO:0080142	BP	regulation of salicylic acid biosynthetic process	1/1075	12/24760	0.413024	0.898229	0.764792	Falb05Ag0032600	1
GO:0090520	BP	sphingolipid mediated signaling pathway	1/1075	12/24760	0.413024	0.898229	0.764792	Falb08Ag0058300	1
GO:1901998	BP	toxin transport	1/1075	12/24760	0.413024	0.898229	0.764792	Falb11Ag0085800	1
GO:1904396	BP	regulation of neuromuscular junction development	1/1075	12/24760	0.413024	0.898229	0.764792	Falb08Ag0058300	1
GO:2000379	BP	positive regulation of reactive oxygen species metabolic process	1/1075	12/24760	0.413024	0.898229	0.764792	Falb12Ag0062900	1
GO:0048236	BP	plant-type sporogenesis	5/1075	97/24760	0.413351	0.898229	0.764792	Falb03Ag0090000/Falb12Ag0143600/Falb14Ag0093000/Falb14Ag0093100/Falb15Ag0431500	5
GO:0040011	BP	locomotion	12/1075	252/24760	0.413452	0.898229	0.764792	Falb03Ag0078700/Falb04Ag0121200/Falb04Ag0121800/Falb07Ag0149600/Falb08Ag0058300/Falb11Ag0021300/Falb11Ag0078400/Falb13Ag0089800/Falb14Ag0098200/Falb14Ag0098300/Falb15Ag0036000/Falb16Ag0042400	12
GO:0006475	BP	internal protein amino acid acetylation	7/1075	141/24760	0.413697	0.898229	0.764792	Falb02Ag0091600/Falb05Ag0095300/Falb07Ag0061900/Falb15Ag0436300/Falb17Ag0097700/Falb17Ag0097800/Falb17Ag0097900	7
GO:0005261	MF	cation channel activity	7/924	139/20979	0.413767	0.664555	0.458929	Falb01Ag0089900/Falb01Ag0171500/Falb04Ag0030100/Falb04Ag0030300/Falb04Ag0030700/Falb11Ag0166300/Falb14Ag0089300	7
GO:0005875	CC	microtubule associated complex	8/1015	173/24793	0.413828	0.774816	0.658873	Falb02Ag0048200/Falb03Ag0033900/Falb05Ag0035300/Falb05Ag0174900/Falb07Ag0004500/Falb07Ag0110200/Falb10Ag0081900/Falb12Ag0046700	8
GO:0016799	MF	hydrolase activity hydrolyzing N-glycosyl compounds	2/924	32/20979	0.414672	0.664555	0.458929	Falb11Ag0119400/Falb15Ag0450800	2
GO:0016307	MF	phosphatidylinositol phosphate kinase activity	2/924	32/20979	0.414672	0.664555	0.458929	Falb02Ag0159700/Falb08Ag0142400	2
GO:0016538	MF	cyclin-dependent protein serine/threonine kinase regulator activity	2/924	32/20979	0.414672	0.664555	0.458929	Falb01Ag0072800/Falb10Ag0066700	2
GO:0010876	BP	lipid localization	10/1075	208/24760	0.416697	0.903669	0.769423	Falb02Ag0111000/Falb08Ag0058300/Falb08Ag0060900/Falb09Ag0133900/Falb10Ag0120100/Falb10Ag0143600/Falb10Ag0144000/Falb11Ag0169500/Falb12Ag0019100/Falb17Ag0019000	10
GO:0004383	MF	guanylate cyclase activity	1/924	12/20979	0.41764	0.664555	0.458929	Falb10Ag0086500	1
GO:0046624	MF	sphingolipid transporter activity	1/924	12/20979	0.41764	0.664555	0.458929	Falb08Ag0058300	1
GO:0051219	MF	phosphoprotein binding	1/924	12/20979	0.41764	0.664555	0.458929	Falb05Ag0046000	1
GO:0043240	CC	Fanconi anaemia nuclear complex	1/1015	13/24793	0.419312	0.774816	0.658873	Falb13Ag0011300	1
GO:0071821	CC	FANCM-MHF complex	1/1015	13/24793	0.419312	0.774816	0.658873	Falb13Ag0011300	1
GO:0006915	BP	apoptotic process	8/1075	164/24760	0.41963	0.907872	0.773002	Falb02Ag0054600/Falb02Ag0054700/Falb02Ag0054800/Falb02Ag0054900/Falb05Ag0078300/Falb05Ag0078400/Falb08Ag0058300/Falb08Ag0100300	8
GO:0044089	BP	positive regulation of cellular component biogenesis	8/1075	164/24760	0.41963	0.907872	0.773002	Falb02Ag0160900/Falb03Ag0045500/Falb05Ag0019400/Falb08Ag0007600/Falb08Ag0143400/Falb10Ag0088100/Falb16Ag0042400/Falb16Ag0081800	8
GO:0008156	BP	negative regulation of DNA replication	2/1075	33/24760	0.422786	0.91146	0.776058	Falb18Ag0001300/Falb18Ag0022200	2
GO:0009704	BP	de-etiolation	2/1075	33/24760	0.422786	0.91146	0.776058	Falb04Ag0099300/Falb05Ag0083300	2
GO:2000104	BP	negative regulation of DNA-dependent DNA replication	2/1075	33/24760	0.422786	0.91146	0.776058	Falb18Ag0001300/Falb18Ag0022200	2
GO:0046916	BP	cellular transition metal ion homeostasis	8/1075	165/24760	0.426257	0.91786	0.781506	Falb01Ag0045900/Falb02Ag0101700/Falb04Ag0161500/Falb06Ag0070800/Falb12Ag0003400/Falb12Ag0104900/Falb14Ag0047900/Falb17Ag0145200	8
GO:0019783	MF	ubiquitin-like protein-specific protease activity	3/924	54/20979	0.426968	0.67711	0.467599	Falb05Ag0142300/Falb07Ag0037600/Falb07Ag0037800	3
GO:0009132	BP	nucleoside diphosphate metabolic process	6/1075	121/24760	0.429472	0.923693	0.786473	Falb01Ag0045700/Falb02Ag0133900/Falb06Ag0101100/Falb11Ag0076000/Falb16Ag0052500/Falb17Ag0111000	6
GO:0010091	BP	trichome branching	4/1075	77/24760	0.430928	0.924646	0.787284	Falb09Ag0034700/Falb12Ag0080700/Falb13Ag0034300/Falb16Ag0043000	4
GO:0034097	BP	response to cytokine	4/1075	77/24760	0.430928	0.924646	0.787284	Falb02Ag0054600/Falb02Ag0054700/Falb02Ag0054800/Falb02Ag0054900	4
GO:0015562	MF	efflux transmembrane transporter activity	4/924	76/20979	0.431927	0.682676	0.471443	Falb06Ag0026400/Falb06Ag0041200/Falb06Ag0042100/Falb16Ag0054100	4
GO:0016860	MF	intramolecular oxidoreductase activity	5/924	98/20979	0.4342	0.683973	0.472338	Falb01Ag0030000/Falb04Ag0083000/Falb12Ag0178700/Falb12Ag0192100/Falb18Ag0211500	5
GO:0080147	BP	root hair cell development	10/1075	211/24760	0.434308	0.925701	0.788183	Falb01Ag0043800/Falb06Ag0026400/Falb06Ag0041200/Falb06Ag0042100/Falb07Ag0095600/Falb09Ag0034700/Falb10Ag0047800/Falb12Ag0080700/Falb14Ag0059300/Falb16Ag0054100	10
GO:0009201	BP	ribonucleoside triphosphate biosynthetic process	7/1075	144/24760	0.435085	0.925701	0.788183	Falb01Ag0171500/Falb01Ag0196200/Falb06Ag0101100/Falb06Ag0151700/Falb11Ag0076000/Falb17Ag0111000/Falb18Ag0027800	7
GO:0034329	BP	cell junction assembly	2/1075	34/24760	0.437828	0.925701	0.788183	Falb08Ag0058300/Falb16Ag0042400	2
GO:0007411	BP	axon guidance	1/1075	13/24760	0.438521	0.925701	0.788183	Falb16Ag0042400	1
GO:0007612	BP	learning	1/1075	13/24760	0.438521	0.925701	0.788183	Falb13Ag0167600	1
GO:0010831	BP	positive regulation of myotube differentiation	1/1075	13/24760	0.438521	0.925701	0.788183	Falb16Ag0042400	1
GO:0018027	BP	peptidyl-lysine dimethylation	1/1075	13/24760	0.438521	0.925701	0.788183	Falb01Ag0036800	1
GO:0019098	BP	reproductive behavior	1/1075	13/24760	0.438521	0.925701	0.788183	Falb08Ag0058300	1
GO:0050867	BP	positive regulation of cell activation	1/1075	13/24760	0.438521	0.925701	0.788183	Falb16Ag0042400	1
GO:0051149	BP	positive regulation of muscle cell differentiation	1/1075	13/24760	0.438521	0.925701	0.788183	Falb16Ag0042400	1
GO:0051155	BP	positive regulation of striated muscle cell differentiation	1/1075	13/24760	0.438521	0.925701	0.788183	Falb16Ag0042400	1
GO:0051512	BP	positive regulation of unidimensional cell growth	1/1075	13/24760	0.438521	0.925701	0.788183	Falb09Ag0088700	1
GO:0097485	BP	neuron projection guidance	1/1075	13/24760	0.438521	0.925701	0.788183	Falb16Ag0042400	1
GO:0046903	BP	secretion	14/1075	302/24760	0.439557	0.925701	0.788183	Falb01Ag0043800/Falb04Ag0038700/Falb04Ag0038900/Falb05Ag0064600/Falb05Ag0064800/Falb05Ag0064900/Falb05Ag0065100/Falb07Ag0095600/Falb10Ag0098400/Falb14Ag0059300/Falb16Ag0042400/Falb18Ag0117200/Falb18Ag0197200/Falb18Ag0197500	14
GO:0006874	BP	cellular calcium ion homeostasis	4/1075	78/24760	0.440679	0.925701	0.788183	Falb06Ag0073200/Falb11Ag0166300/Falb15Ag0007500/Falb15Ag0007600	4
GO:0009251	BP	glucan catabolic process	4/1075	78/24760	0.440679	0.925701	0.788183	Falb02Ag0098000/Falb14Ag0100900/Falb15Ag0027800/Falb15Ag0027900	4
GO:0010166	BP	wax metabolic process	4/1075	78/24760	0.440679	0.925701	0.788183	Falb03Ag0102800/Falb03Ag0102900/Falb04Ag0030900/Falb06Ag0043200	4
GO:0055074	BP	calcium ion homeostasis	4/1075	78/24760	0.440679	0.925701	0.788183	Falb06Ag0073200/Falb11Ag0166300/Falb15Ag0007500/Falb15Ag0007600	4
GO:0046128	BP	purine ribonucleoside metabolic process	3/1075	56/24760	0.441051	0.925701	0.788183	Falb01Ag0045700/Falb02Ag0133900/Falb16Ag0052500	3
GO:0008186	MF	ATP-dependent activity acting on RNA	8/924	165/20979	0.442055	0.68683	0.474311	Falb06Ag0013000/Falb12Ag0007900/Falb13Ag0173500/Falb14Ag0115800/Falb17Ag0167900/Falb18Ag0030900/Falb18Ag0069500/Falb18Ag0187100	8
GO:0003724	MF	RNA helicase activity	8/924	165/20979	0.442055	0.68683	0.474311	Falb06Ag0013000/Falb12Ag0007900/Falb13Ag0173500/Falb14Ag0115800/Falb17Ag0167900/Falb18Ag0030900/Falb18Ag0069500/Falb18Ag0187100	8
GO:0071166	BP	ribonucleoprotein complex localization	7/1075	145/24760	0.442192	0.925966	0.788408	Falb01Ag0040500/Falb04Ag0055400/Falb11Ag0103500/Falb11Ag0104300/Falb16Ag0096700/Falb16Ag0097500/Falb17Ag0065400	7
GO:0071426	BP	ribonucleoprotein complex export from nucleus	7/1075	145/24760	0.442192	0.925966	0.788408	Falb01Ag0040500/Falb04Ag0055400/Falb11Ag0103500/Falb11Ag0104300/Falb16Ag0096700/Falb16Ag0097500/Falb17Ag0065400	7
GO:0015267	MF	channel activity	13/924	276/20979	0.442361	0.68683	0.474311	Falb01Ag0000300/Falb01Ag0089900/Falb01Ag0171500/Falb04Ag0030100/Falb04Ag0030300/Falb04Ag0030700/Falb07Ag0049000/Falb11Ag0000200/Falb11Ag0166300/Falb12Ag0175500/Falb12Ag0195100/Falb14Ag0089300/Falb17Ag0089800	13
GO:0022803	MF	passive transmembrane transporter activity	13/924	276/20979	0.442361	0.68683	0.474311	Falb01Ag0000300/Falb01Ag0089900/Falb01Ag0171500/Falb04Ag0030100/Falb04Ag0030300/Falb04Ag0030700/Falb07Ag0049000/Falb11Ag0000200/Falb11Ag0166300/Falb12Ag0175500/Falb12Ag0195100/Falb14Ag0089300/Falb17Ag0089800	13
GO:0052634	MF	C-19 gibberellin 2-beta-dioxygenase activity	1/924	13/20979	0.443304	0.68683	0.474311	Falb08Ag0069000	1
GO:0042538	BP	hyperosmotic salinity response	6/1075	123/24760	0.444952	0.93029	0.79209	Falb07Ag0040600/Falb07Ag0058200/Falb07Ag0149000/Falb11Ag0077700/Falb11Ag0077800/Falb13Ag0048800	6
GO:0009787	BP	regulation of abscisic acid-activated signaling pathway	15/1075	326/24760	0.446295	0.93029	0.79209	Falb02Ag0110900/Falb04Ag0085800/Falb05Ag0032600/Falb09Ag0117400/Falb10Ag0094600/Falb11Ag0006100/Falb12Ag0125000/Falb14Ag0031300/Falb16Ag0049800/Falb16Ag0050000/Falb16Ag0113500/Falb17Ag0045200/Falb17Ag0076900/Falb17Ag0085100/Falb18Ag0064400	15
GO:1901419	BP	regulation of response to alcohol	15/1075	326/24760	0.446295	0.93029	0.79209	Falb02Ag0110900/Falb04Ag0085800/Falb05Ag0032600/Falb09Ag0117400/Falb10Ag0094600/Falb11Ag0006100/Falb12Ag0125000/Falb14Ag0031300/Falb16Ag0049800/Falb16Ag0050000/Falb16Ag0113500/Falb17Ag0045200/Falb17Ag0076900/Falb17Ag0085100/Falb18Ag0064400	15
GO:1905957	BP	regulation of cellular response to alcohol	15/1075	326/24760	0.446295	0.93029	0.79209	Falb02Ag0110900/Falb04Ag0085800/Falb05Ag0032600/Falb09Ag0117400/Falb10Ag0094600/Falb11Ag0006100/Falb12Ag0125000/Falb14Ag0031300/Falb16Ag0049800/Falb16Ag0050000/Falb16Ag0113500/Falb17Ag0045200/Falb17Ag0076900/Falb17Ag0085100/Falb18Ag0064400	15
GO:0022836	MF	gated channel activity	7/924	144/20979	0.449894	0.692938	0.478529	Falb01Ag0089900/Falb04Ag0030700/Falb07Ag0049000/Falb11Ag0166300/Falb12Ag0175500/Falb12Ag0195100/Falb14Ag0089300	7
GO:0008080	MF	N-acetyltransferase activity	3/924	56/20979	0.450409	0.692938	0.478529	Falb05Ag0095300/Falb18Ag0137900/Falb18Ag0138000	3
GO:0008422	MF	beta-glucosidase activity	4/924	78/20979	0.45166	0.692938	0.478529	Falb02Ag0098000/Falb14Ag0100900/Falb15Ag0027800/Falb15Ag0027900	4
GO:0000245	BP	spliceosomal complex assembly	3/1075	57/24760	0.452535	0.931842	0.793411	Falb01Ag0147500/Falb02Ag0051500/Falb07Ag0013200	3
GO:0030042	BP	actin filament depolymerization	3/1075	57/24760	0.452535	0.931842	0.793411	Falb03Ag0045500/Falb10Ag0088100/Falb16Ag0081800	3
GO:0042455	BP	ribonucleoside biosynthetic process	3/1075	57/24760	0.452535	0.931842	0.793411	Falb01Ag0196200/Falb06Ag0151700/Falb18Ag0027800	3
GO:0043244	BP	regulation of protein-containing complex disassembly	3/1075	57/24760	0.452535	0.931842	0.793411	Falb03Ag0045500/Falb10Ag0088100/Falb16Ag0081800	3
GO:0071483	BP	cellular response to blue light	3/1075	57/24760	0.452535	0.931842	0.793411	Falb03Ag0158100/Falb04Ag0154500/Falb12Ag0099200	3
GO:0007268	BP	chemical synaptic transmission	2/1075	35/24760	0.452653	0.931842	0.793411	Falb13Ag0167600/Falb16Ag0042400	2
GO:0045037	BP	protein import into chloroplast stroma	2/1075	35/24760	0.452653	0.931842	0.793411	Falb04Ag0099300/Falb05Ag0083300	2
GO:0071363	BP	cellular response to growth factor stimulus	2/1075	35/24760	0.452653	0.931842	0.793411	Falb02Ag0155100/Falb08Ag0011800	2
GO:0098916	BP	anterograde trans-synaptic signaling	2/1075	35/24760	0.452653	0.931842	0.793411	Falb13Ag0167600/Falb16Ag0042400	2
GO:0099536	BP	synaptic signaling	2/1075	35/24760	0.452653	0.931842	0.793411	Falb13Ag0167600/Falb16Ag0042400	2
GO:0099537	BP	trans-synaptic signaling	2/1075	35/24760	0.452653	0.931842	0.793411	Falb13Ag0167600/Falb16Ag0042400	2
GO:0000932	CC	P-body	5/1015	108/24793	0.454756	0.834265	0.709426	Falb06Ag0013000/Falb12Ag0007900/Falb14Ag0115800/Falb17Ag0167900/Falb18Ag0069500	5
GO:0016741	MF	transferase activity transferring one-carbon groups	18/924	391/20979	0.457898	0.699157	0.482824	Falb01Ag0036800/Falb01Ag0156800/Falb06Ag0032400/Falb07Ag0111600/Falb07Ag0131800/Falb07Ag0160000/Falb11Ag0017000/Falb11Ag0048800/Falb11Ag0048900/Falb16Ag0036400/Falb16Ag0037100/Falb16Ag0037300/Falb16Ag0037500/Falb16Ag0060800/Falb17Ag0076600/Falb18Ag0160000/Falb18Ag0182800/Falb18Ag0182900	18
GO:0003777	MF	microtubule motor activity	6/924	123/20979	0.458683	0.699157	0.482824	Falb02Ag0048200/Falb03Ag0033900/Falb05Ag0174900/Falb07Ag0004500/Falb07Ag0110200/Falb12Ag0046700	6
GO:0015932	MF	nucleobase-containing compound transmembrane transporter activity	5/924	101/20979	0.460194	0.699197	0.482852	Falb01Ag0139000/Falb05Ag0063000/Falb07Ag0084500/Falb07Ag0135800/Falb15Ag0053800	5
GO:0006875	BP	cellular metal ion homeostasis	12/1075	261/24760	0.461327	0.946499	0.805891	Falb01Ag0045900/Falb02Ag0101700/Falb04Ag0161500/Falb06Ag0070800/Falb06Ag0073200/Falb11Ag0166300/Falb12Ag0003400/Falb12Ag0104900/Falb14Ag0047900/Falb15Ag0007500/Falb15Ag0007600/Falb17Ag0145200	12
GO:0051258	BP	protein polymerization	9/1075	193/24760	0.461605	0.946499	0.805891	Falb01Ag0159200/Falb03Ag0045500/Falb10Ag0088100/Falb10Ag0146400/Falb13Ag0115100/Falb16Ag0066600/Falb16Ag0081800/Falb17Ag0123700/Falb18Ag0048000	9
GO:0007040	BP	lysosome organization	1/1075	14/24760	0.462911	0.946499	0.805891	Falb08Ag0058300	1
GO:0006568	BP	tryptophan metabolic process	3/1075	58/24760	0.463919	0.946499	0.805891	Falb15Ag0426900/Falb15Ag0427000/Falb17Ag0099900	3
GO:0006586	BP	indolalkylamine metabolic process	3/1075	58/24760	0.463919	0.946499	0.805891	Falb15Ag0426900/Falb15Ag0427000/Falb17Ag0099900	3
GO:0042278	BP	purine nucleoside metabolic process	3/1075	58/24760	0.463919	0.946499	0.805891	Falb01Ag0045700/Falb02Ag0133900/Falb16Ag0052500	3
GO:0046839	BP	phospholipid dephosphorylation	3/1075	58/24760	0.463919	0.946499	0.805891	Falb04Ag0162400/Falb09Ag0008000/Falb12Ag0105400	3
GO:0046854	BP	phosphatidylinositol phosphate biosynthetic process	3/1075	58/24760	0.463919	0.946499	0.805891	Falb01Ag0005700/Falb02Ag0159700/Falb08Ag0142400	3
GO:0000977	MF	RNA polymerase II transcription regulatory region sequence-specific DNA binding	7/924	146/20979	0.464237	0.703072	0.485527	Falb03Ag0095300/Falb04Ag0022900/Falb04Ag0023200/Falb04Ag0023600/Falb11Ag0026600/Falb12Ag0125200/Falb13Ag0081400	7
GO:0010256	BP	endomembrane system organization	11/1075	239/24760	0.465205	0.947005	0.806322	Falb03Ag0090000/Falb06Ag0018300/Falb06Ag0073200/Falb12Ag0143600/Falb15Ag0007500/Falb15Ag0007600/Falb15Ag0431500/Falb16Ag0042400/Falb18Ag0117200/Falb18Ag0197200/Falb18Ag0197500	11
GO:0071241	BP	cellular response to inorganic substance	11/1075	239/24760	0.465205	0.947005	0.806322	Falb01Ag0005000/Falb02Ag0084100/Falb03Ag0159300/Falb03Ag0159400/Falb04Ag0048200/Falb04Ag0048300/Falb04Ag0088300/Falb04Ag0093600/Falb05Ag0116500/Falb17Ag0124600/Falb18Ag0041000	11
GO:2000242	BP	negative regulation of reproductive process	8/1075	171/24760	0.465818	0.947199	0.806487	Falb03Ag0095300/Falb04Ag0022900/Falb04Ag0023200/Falb04Ag0023600/Falb05Ag0046000/Falb09Ag0088700/Falb09Ag0125600/Falb12Ag0125200	8
GO:0006284	BP	base-excision repair	2/1075	36/24760	0.467252	0.948001	0.80717	Falb12Ag0175900/Falb12Ag0194700	2
GO:0046785	BP	microtubule polymerization	2/1075	36/24760	0.467252	0.948001	0.80717	Falb01Ag0159200/Falb17Ag0123700	2
GO:0097526	CC	spliceosomal tri-snRNP complex	3/1015	62/24793	0.468972	0.8542	0.726378	Falb01Ag0147500/Falb02Ag0051500/Falb07Ag0013200	3
GO:0006611	BP	protein export from nucleus	7/1075	149/24760	0.470449	0.95343	0.811792	Falb01Ag0040500/Falb04Ag0055400/Falb11Ag0103500/Falb11Ag0104300/Falb16Ag0096700/Falb16Ag0097500/Falb17Ag0065400	7
GO:0015931	BP	nucleobase-containing compound transport	13/1075	286/24760	0.472933	0.956802	0.814663	Falb01Ag0040500/Falb01Ag0139000/Falb04Ag0055400/Falb05Ag0063000/Falb07Ag0084500/Falb07Ag0135800/Falb11Ag0103500/Falb11Ag0104300/Falb15Ag0053800/Falb16Ag0042400/Falb16Ag0096700/Falb16Ag0097500/Falb17Ag0065400	13
GO:0080050	BP	regulation of seed development	5/1075	104/24760	0.473161	0.956802	0.814663	Falb03Ag0095300/Falb04Ag0022900/Falb04Ag0023200/Falb04Ag0023600/Falb12Ag0125200	5
GO:0001775	BP	cell activation	3/1075	59/24760	0.475198	0.957011	0.814841	Falb04Ag0038700/Falb04Ag0038900/Falb16Ag0042400	3
GO:0007033	BP	vacuole organization	8/1075	173/24760	0.478889	0.957011	0.814841	Falb01Ag0005700/Falb08Ag0058300/Falb09Ag0130100/Falb13Ag0113700/Falb14Ag0063700/Falb14Ag0063800/Falb16Ag0049800/Falb16Ag0050000	8
GO:0010252	BP	auxin homeostasis	5/1075	105/24760	0.481558	0.957011	0.814841	Falb01Ag0135200/Falb06Ag0081600/Falb07Ag0131800/Falb15Ag0431900/Falb15Ag0432500	5
GO:0031167	BP	rRNA methylation	2/1075	37/24760	0.481616	0.957011	0.814841	Falb11Ag0017000/Falb16Ag0060800	2
GO:0043406	BP	positive regulation of MAP kinase activity	2/1075	37/24760	0.481616	0.957011	0.814841	Falb13Ag0008100/Falb16Ag0009600	2
GO:0070848	BP	response to growth factor	2/1075	37/24760	0.481616	0.957011	0.814841	Falb02Ag0155100/Falb08Ag0011800	2
GO:0004386	MF	helicase activity	10/924	216/20979	0.481751	0.727258	0.50223	Falb06Ag0013000/Falb12Ag0007900/Falb12Ag0175900/Falb12Ag0194700/Falb13Ag0173500/Falb14Ag0115800/Falb17Ag0167900/Falb18Ag0030900/Falb18Ag0069500/Falb18Ag0187100	10
GO:0006888	BP	endoplasmic reticulum to Golgi vesicle-mediated transport	7/1075	151/24760	0.484448	0.957011	0.814841	Falb02Ag0054600/Falb02Ag0054700/Falb02Ag0054800/Falb02Ag0054900/Falb06Ag0073200/Falb15Ag0007500/Falb15Ag0007600	7
GO:0007267	BP	cell-cell signaling	7/1075	151/24760	0.484448	0.957011	0.814841	Falb06Ag0073200/Falb13Ag0039800/Falb13Ag0167600/Falb15Ag0007500/Falb15Ag0007600/Falb16Ag0042400/Falb16Ag0048100	7
GO:0006403	BP	RNA localization	8/1075	174/24760	0.485395	0.957011	0.814841	Falb01Ag0040500/Falb04Ag0055400/Falb11Ag0103500/Falb11Ag0104300/Falb16Ag0042400/Falb16Ag0096700/Falb16Ag0097500/Falb17Ag0065400	8
GO:0009311	BP	oligosaccharide metabolic process	8/1075	174/24760	0.485395	0.957011	0.814841	Falb02Ag0112600/Falb03Ag0051900/Falb04Ag0124200/Falb08Ag0108200/Falb09Ag0096100/Falb11Ag0086200/Falb15Ag0028500/Falb17Ag0079600	8
GO:0009720	BP	detection of hormone stimulus	1/1075	15/24760	0.486243	0.957011	0.814841	Falb15Ag0431600	1
GO:0009726	BP	detection of endogenous stimulus	1/1075	15/24760	0.486243	0.957011	0.814841	Falb15Ag0431600	1
GO:0010830	BP	regulation of myotube differentiation	1/1075	15/24760	0.486243	0.957011	0.814841	Falb16Ag0042400	1
GO:0014902	BP	myotube differentiation	1/1075	15/24760	0.486243	0.957011	0.814841	Falb16Ag0042400	1
GO:0019742	BP	pentacyclic triterpenoid metabolic process	1/1075	15/24760	0.486243	0.957011	0.814841	Falb16Ag0025200	1
GO:0019745	BP	pentacyclic triterpenoid biosynthetic process	1/1075	15/24760	0.486243	0.957011	0.814841	Falb16Ag0025200	1
GO:0022407	BP	regulation of cell-cell adhesion	1/1075	15/24760	0.486243	0.957011	0.814841	Falb16Ag0042400	1
GO:0022409	BP	positive regulation of cell-cell adhesion	1/1075	15/24760	0.486243	0.957011	0.814841	Falb16Ag0042400	1
GO:0050807	BP	regulation of synapse organization	1/1075	15/24760	0.486243	0.957011	0.814841	Falb08Ag0058300	1
GO:0051153	BP	regulation of striated muscle cell differentiation	1/1075	15/24760	0.486243	0.957011	0.814841	Falb16Ag0042400	1
GO:0009838	BP	abscission	3/1075	60/24760	0.486367	0.957011	0.814841	Falb03Ag0090000/Falb12Ag0143600/Falb15Ag0431500	3
GO:0051270	BP	regulation of cellular component movement	3/1075	60/24760	0.486367	0.957011	0.814841	Falb06Ag0073200/Falb15Ag0007500/Falb15Ag0007600	3
GO:0070972	BP	protein localization to endoplasmic reticulum	3/1075	60/24760	0.486367	0.957011	0.814841	Falb06Ag0073200/Falb15Ag0007500/Falb15Ag0007600	3
GO:0071731	BP	response to nitric oxide	3/1075	60/24760	0.486367	0.957011	0.814841	Falb04Ag0048200/Falb04Ag0048300/Falb17Ag0124600	3
GO:0097366	BP	response to bronchodilator	3/1075	60/24760	0.486367	0.957011	0.814841	Falb04Ag0048200/Falb04Ag0048300/Falb17Ag0124600	3
GO:0005753	CC	mitochondrial proton-transporting ATP synthase complex	1/1015	16/24793	0.487788	0.87397	0.74319	Falb01Ag0171500	1
GO:0022843	MF	voltage-gated cation channel activity	4/924	82/20979	0.490409	0.734599	0.5073	Falb01Ag0089900/Falb04Ag0030700/Falb11Ag0166300/Falb14Ag0089300	4
GO:0031301	CC	integral component of organelle membrane	13/1015	307/24793	0.49046	0.87397	0.74319	Falb01Ag0012400/Falb01Ag0030000/Falb02Ag0027500/Falb04Ag0072000/Falb04Ag0072100/Falb04Ag0083000/Falb04Ag0143600/Falb12Ag0077900/Falb15Ag0042900/Falb15Ag0043000/Falb17Ag0029900/Falb18Ag0191200/Falb18Ag0211500	13
GO:0016208	MF	AMP binding	1/924	15/20979	0.491293	0.734599	0.5073	Falb18Ag0128200	1
GO:0047216	MF	inositol 3-alpha-galactosyltransferase activity	1/924	15/20979	0.491293	0.734599	0.5073	Falb15Ag0043300	1
GO:0010410	BP	hemicellulose metabolic process	7/1075	152/24760	0.491409	0.96589	0.822402	Falb02Ag0160900/Falb05Ag0102200/Falb08Ag0007600/Falb08Ag0143400/Falb10Ag0038100/Falb18Ag0072500/Falb18Ag0072800	7
GO:0140352	BP	export from cell	14/1075	313/24760	0.493283	0.968531	0.82465	Falb01Ag0043800/Falb04Ag0038700/Falb04Ag0038900/Falb05Ag0064600/Falb05Ag0064800/Falb05Ag0064900/Falb05Ag0065100/Falb07Ag0095600/Falb10Ag0098400/Falb14Ag0059300/Falb16Ag0042400/Falb18Ag0117200/Falb18Ag0197200/Falb18Ag0197500	14
GO:0008015	BP	blood circulation	3/1075	61/24760	0.497419	0.97219	0.827765	Falb06Ag0073200/Falb15Ag0007500/Falb15Ag0007600	3
GO:0009163	BP	nucleoside biosynthetic process	3/1075	61/24760	0.497419	0.97219	0.827765	Falb01Ag0196200/Falb06Ag0151700/Falb18Ag0027800	3
GO:0006367	BP	transcription initiation from RNA polymerase II promoter	4/1075	84/24760	0.49798	0.97219	0.827765	Falb15Ag0436300/Falb17Ag0097700/Falb17Ag0097800/Falb17Ag0097900	4
GO:0010214	BP	seed coat development	4/1075	84/24760	0.49798	0.97219	0.827765	Falb01Ag0043200/Falb02Ag0099400/Falb14Ag0058400/Falb17Ag0149200	4
GO:0006405	BP	RNA export from nucleus	7/1075	153/24760	0.498341	0.97219	0.827765	Falb01Ag0040500/Falb04Ag0055400/Falb11Ag0103500/Falb11Ag0104300/Falb16Ag0096700/Falb16Ag0097500/Falb17Ag0065400	7
GO:0006473	BP	protein acetylation	7/1075	153/24760	0.498341	0.97219	0.827765	Falb02Ag0091600/Falb05Ag0095300/Falb07Ag0061900/Falb15Ag0436300/Falb17Ag0097700/Falb17Ag0097800/Falb17Ag0097900	7
GO:0010200	BP	response to chitin	17/1075	384/24760	0.502363	0.974401	0.829648	Falb01Ag0014400/Falb03Ag0095300/Falb04Ag0022900/Falb04Ag0023200/Falb04Ag0023600/Falb04Ag0060200/Falb05Ag0030300/Falb06Ag0066900/Falb06Ag0067000/Falb11Ag0160300/Falb12Ag0125200/Falb13Ag0008100/Falb15Ag0412300/Falb15Ag0412500/Falb16Ag0009600/Falb17Ag0133400/Falb18Ag0196100	17
GO:0016655	MF	oxidoreductase activity acting on NAD(P)H quinone or similar compound as acceptor	2/924	38/20979	0.503481	0.750442	0.51824	Falb11Ag0126500/Falb15Ag0458100	2
GO:0005849	CC	mRNA cleavage factor complex	2/1015	41/24793	0.50466	0.87397	0.74319	Falb03Ag0081200/Falb11Ag0031300	2
GO:0009142	BP	nucleoside triphosphate biosynthetic process	7/1075	154/24760	0.505242	0.974401	0.829648	Falb01Ag0171500/Falb01Ag0196200/Falb06Ag0101100/Falb06Ag0151700/Falb11Ag0076000/Falb17Ag0111000/Falb18Ag0027800	7
GO:0090698	BP	post-embryonic plant morphogenesis	22/1075	500/24760	0.505444	0.974401	0.829648	Falb01Ag0125700/Falb01Ag0126100/Falb03Ag0007900/Falb03Ag0008000/Falb03Ag0008100/Falb03Ag0021800/Falb03Ag0022100/Falb07Ag0139300/Falb09Ag0066900/Falb09Ag0080600/Falb11Ag0012200/Falb12Ag0033600/Falb12Ag0134400/Falb12Ag0156300/Falb12Ag0158800/Falb12Ag0159100/Falb13Ag0034300/Falb13Ag0102500/Falb13Ag0102600/Falb16Ag0043000/Falb16Ag0049800/Falb16Ag0050000	22
GO:0019866	CC	organelle inner membrane	20/1015	482/24793	0.507842	0.87397	0.74319	Falb01Ag0139000/Falb01Ag0171500/Falb02Ag0111000/Falb04Ag0150100/Falb05Ag0028600/Falb05Ag0136100/Falb07Ag0031400/Falb07Ag0084500/Falb07Ag0135800/Falb08Ag0060900/Falb09Ag0115600/Falb11Ag0001900/Falb11Ag0002000/Falb11Ag0002100/Falb11Ag0002400/Falb13Ag0104800/Falb13Ag0104900/Falb15Ag0053800/Falb16Ag0039800/Falb16Ag0068800	20
GO:0052542	BP	defense response by callose deposition	3/1075	62/24760	0.50835	0.974401	0.829648	Falb12Ag0125000/Falb16Ag0097800/Falb17Ag0076900	3
GO:0007231	BP	osmosensory signaling pathway	1/1075	16/24760	0.508562	0.974401	0.829648	Falb02Ag0150100	1
GO:0007349	BP	cellularization	1/1075	16/24760	0.508562	0.974401	0.829648	Falb11Ag0123400	1
GO:0010184	BP	cytokinin transport	1/1075	16/24760	0.508562	0.974401	0.829648	Falb05Ag0063000	1
GO:0015860	BP	purine nucleoside transmembrane transport	1/1075	16/24760	0.508562	0.974401	0.829648	Falb05Ag0063000	1
GO:0046864	BP	isoprenoid transport	1/1075	16/24760	0.508562	0.974401	0.829648	Falb10Ag0120100	1
GO:0046865	BP	terpenoid transport	1/1075	16/24760	0.508562	0.974401	0.829648	Falb10Ag0120100	1
GO:0080168	BP	abscisic acid transport	1/1075	16/24760	0.508562	0.974401	0.829648	Falb10Ag0120100	1
GO:0080171	BP	lytic vacuole organization	1/1075	16/24760	0.508562	0.974401	0.829648	Falb08Ag0058300	1
GO:1901141	BP	regulation of lignin biosynthetic process	1/1075	16/24760	0.508562	0.974401	0.829648	Falb16Ag0097800	1
GO:0016593	CC	Cdc73/Paf1 complex	1/1015	17/24793	0.508771	0.87397	0.74319	Falb05Ag0046000	1
GO:0045259	CC	proton-transporting ATP synthase complex	1/1015	17/24793	0.508771	0.87397	0.74319	Falb01Ag0171500	1
GO:0002263	BP	cell activation involved in immune response	2/1075	39/24760	0.509613	0.974401	0.829648	Falb04Ag0038700/Falb04Ag0038900	2
GO:0002366	BP	leukocyte activation involved in immune response	2/1075	39/24760	0.509613	0.974401	0.829648	Falb04Ag0038700/Falb04Ag0038900	2
GO:0006379	BP	mRNA cleavage	2/1075	39/24760	0.509613	0.974401	0.829648	Falb03Ag0081200/Falb11Ag0031300	2
GO:0007135	BP	meiosis II	2/1075	39/24760	0.509613	0.974401	0.829648	Falb14Ag0093000/Falb14Ag0093100	2
GO:0010018	BP	far-red light signaling pathway	2/1075	39/24760	0.509613	0.974401	0.829648	Falb09Ag0125700/Falb17Ag0027100	2
GO:0061983	BP	meiosis II cell cycle process	2/1075	39/24760	0.509613	0.974401	0.829648	Falb14Ag0093000/Falb14Ag0093100	2
GO:0097525	CC	spliceosomal snRNP complex	5/1015	115/24793	0.509894	0.87397	0.74319	Falb01Ag0147500/Falb02Ag0051500/Falb03Ag0078700/Falb07Ag0013200/Falb15Ag0036000	5
GO:0017053	CC	transcription repressor complex	3/1015	66/24793	0.510673	0.87397	0.74319	Falb05Ag0095300/Falb06Ag0118900/Falb18Ag0037100	3
GO:0098852	CC	lytic vacuole membrane	3/1015	66/24793	0.510673	0.87397	0.74319	Falb02Ag0159700/Falb08Ag0058300/Falb08Ag0142400	3
GO:0015211	MF	purine nucleoside transmembrane transporter activity	1/924	16/20979	0.513714	0.760879	0.525447	Falb05Ag0063000	1
GO:0052742	MF	phosphatidylinositol kinase activity	1/924	16/20979	0.513714	0.760879	0.525447	Falb01Ag0005700	1
GO:0030258	BP	lipid modification	12/1075	271/24760	0.513846	0.981467	0.835664	Falb01Ag0005700/Falb02Ag0159700/Falb04Ag0162400/Falb06Ag0083700/Falb08Ag0089100/Falb08Ag0142400/Falb09Ag0008000/Falb12Ag0105400/Falb16Ag0036400/Falb16Ag0037100/Falb16Ag0037300/Falb16Ag0037500	12
GO:0009873	BP	ethylene-activated signaling pathway	10/1075	225/24760	0.515444	0.983491	0.837388	Falb02Ag0058100/Falb02Ag0103200/Falb04Ag0088300/Falb04Ag0093600/Falb13Ag0027300/Falb15Ag0436300/Falb16Ag0004700/Falb17Ag0097700/Falb17Ag0097800/Falb17Ag0097900	10
GO:0045597	BP	positive regulation of cell differentiation	4/1075	86/24760	0.516523	0.983494	0.83739	Falb03Ag0081200/Falb09Ag0063700/Falb11Ag0031300/Falb16Ag0042400	4
GO:1901570	BP	fatty acid derivative biosynthetic process	4/1075	86/24760	0.516523	0.983494	0.83739	Falb03Ag0102800/Falb03Ag0102900/Falb04Ag0030900/Falb06Ag0043200	4
GO:0005543	MF	phospholipid binding	10/924	222/20979	0.516727	0.762942	0.526872	Falb02Ag0111000/Falb02Ag0159700/Falb04Ag0085800/Falb08Ag0060900/Falb08Ag0142400/Falb09Ag0117400/Falb10Ag0094600/Falb14Ag0031300/Falb16Ag0113500/Falb17Ag0045200	10
GO:0005758	CC	mitochondrial intermembrane space	2/1015	42/24793	0.517581	0.874061	0.743268	Falb10Ag0100700/Falb13Ag0165600	2
GO:0031970	CC	organelle envelope lumen	2/1015	42/24793	0.517581	0.874061	0.743268	Falb10Ag0100700/Falb13Ag0165600	2
GO:1902905	BP	positive regulation of supramolecular fiber organization	3/1075	63/24760	0.519155	0.987475	0.84078	Falb03Ag0045500/Falb10Ag0088100/Falb16Ag0081800	3
GO:0009072	BP	aromatic amino acid family metabolic process	6/1075	133/24760	0.520639	0.989268	0.842306	Falb05Ag0130400/Falb05Ag0130500/Falb15Ag0426900/Falb15Ag0427000/Falb17Ag0099900/Falb18Ag0191400	6
GO:0006270	BP	DNA replication initiation	2/1075	40/24760	0.523235	0.991106	0.843872	Falb18Ag0001300/Falb18Ag0022200	2
GO:0006995	BP	cellular response to nitrogen starvation	2/1075	40/24760	0.523235	0.991106	0.843872	Falb06Ag0112600/Falb15Ag0436500	2
GO:0051290	BP	protein heterotetramerization	2/1075	40/24760	0.523235	0.991106	0.843872	Falb03Ag0081200/Falb11Ag0031300	2
GO:0000027	BP	ribosomal large subunit assembly	3/1075	64/24760	0.529829	0.994472	0.846737	Falb02Ag0043500/Falb02Ag0043600/Falb15Ag0018500	3
GO:0009750	BP	response to fructose	3/1075	64/24760	0.529829	0.994472	0.846737	Falb04Ag0088300/Falb04Ag0093600/Falb17Ag0031000	3
GO:0046834	BP	lipid phosphorylation	3/1075	64/24760	0.529829	0.994472	0.846737	Falb01Ag0005700/Falb02Ag0159700/Falb08Ag0142400	3
GO:0010310	BP	regulation of hydrogen peroxide metabolic process	1/1075	17/24760	0.529913	0.994472	0.846737	Falb12Ag0062900	1
GO:0032092	BP	positive regulation of protein binding	1/1075	17/24760	0.529913	0.994472	0.846737	Falb16Ag0042400	1
GO:0045785	BP	positive regulation of cell adhesion	1/1075	17/24760	0.529913	0.994472	0.846737	Falb16Ag0042400	1
GO:0050803	BP	regulation of synapse structure or activity	1/1075	17/24760	0.529913	0.994472	0.846737	Falb08Ag0058300	1
GO:0051249	BP	regulation of lymphocyte activation	1/1075	17/24760	0.529913	0.994472	0.846737	Falb16Ag0042400	1
GO:0071763	BP	nuclear membrane organization	1/1075	17/24760	0.529913	0.994472	0.846737	Falb06Ag0018300	1
GO:0009898	CC	cytoplasmic side of plasma membrane	2/1015	43/24793	0.530276	0.877486	0.74618	Falb07Ag0130300/Falb07Ag0130400	2
GO:0051168	BP	nuclear export	7/1075	158/24760	0.532514	0.998327	0.85002	Falb01Ag0040500/Falb04Ag0055400/Falb11Ag0103500/Falb11Ag0104300/Falb16Ag0096700/Falb16Ag0097500/Falb17Ag0065400	7
GO:0045862	BP	positive regulation of proteolysis	4/1075	88/24760	0.53474	1	0.851444	Falb02Ag0054600/Falb02Ag0054700/Falb02Ag0054800/Falb02Ag0054900	4
GO:0000323	CC	lytic vacuole	7/1015	168/24793	0.535144	0.877486	0.74618	Falb02Ag0098000/Falb02Ag0159700/Falb04Ag0038700/Falb04Ag0038900/Falb08Ag0058300/Falb08Ag0142400/Falb14Ag0100900	7
GO:0048487	MF	beta-tubulin binding	1/924	17/20979	0.535149	0.786035	0.54282	Falb06Ag0018300	1
GO:0009846	BP	pollen germination	6/1075	135/24760	0.535307	1	0.851444	Falb11Ag0019600/Falb11Ag0019700/Falb11Ag0019800/Falb11Ag0020000/Falb11Ag0020100/Falb11Ag0020200	6
GO:0046982	MF	protein heterodimerization activity	5/924	110/20979	0.535706	0.786035	0.54282	Falb02Ag0160900/Falb07Ag0058200/Falb08Ag0007600/Falb08Ag0143400/Falb16Ag0042400	5
GO:0006526	BP	arginine biosynthetic process	2/1075	41/24760	0.536599	1	0.851444	Falb05Ag0087600/Falb11Ag0104400	2
GO:0071490	BP	cellular response to far red light	2/1075	41/24760	0.536599	1	0.851444	Falb09Ag0125700/Falb17Ag0027100	2
GO:0015631	MF	tubulin binding	9/924	203/20979	0.53995	0.789803	0.545422	Falb02Ag0048200/Falb03Ag0033900/Falb04Ag0068600/Falb05Ag0174900/Falb06Ag0018300/Falb07Ag0004500/Falb07Ag0110200/Falb12Ag0046700/Falb17Ag0024000	9
GO:0052543	BP	callose deposition in cell wall	3/1075	65/24760	0.54037	1	0.851444	Falb03Ag0049200/Falb03Ag0049300/Falb16Ag0097800	3
GO:0071011	CC	precatalytic spliceosome	3/1015	69/24793	0.540783	0.877486	0.74618	Falb01Ag0147500/Falb02Ag0051500/Falb07Ag0013200	3
GO:0061024	BP	membrane organization	20/1075	463/24760	0.541852	1	0.851444	Falb01Ag0139000/Falb02Ag0051100/Falb02Ag0051200/Falb02Ag0054600/Falb02Ag0054700/Falb02Ag0054800/Falb02Ag0054900/Falb06Ag0018300/Falb06Ag0073200/Falb07Ag0084500/Falb07Ag0135800/Falb15Ag0007500/Falb15Ag0007600/Falb15Ag0053800/Falb16Ag0042400/Falb17Ag0208600/Falb18Ag0117200/Falb18Ag0132000/Falb18Ag0197200/Falb18Ag0197500	20
GO:0003008	BP	system process	9/1075	207/24760	0.546104	1	0.851444	Falb04Ag0161500/Falb05Ag0078300/Falb05Ag0078400/Falb06Ag0073200/Falb08Ag0100300/Falb12Ag0104900/Falb13Ag0167600/Falb15Ag0007500/Falb15Ag0007600	9
GO:0031300	CC	intrinsic component of organelle membrane	13/1015	319/24793	0.546594	0.877486	0.74618	Falb01Ag0012400/Falb01Ag0030000/Falb02Ag0027500/Falb04Ag0072000/Falb04Ag0072100/Falb04Ag0083000/Falb04Ag0143600/Falb12Ag0077900/Falb15Ag0042900/Falb15Ag0043000/Falb17Ag0029900/Falb18Ag0191200/Falb18Ag0211500	13
GO:0006935	BP	chemotaxis	5/1075	113/24760	0.546839	1	0.851444	Falb07Ag0149600/Falb11Ag0021300/Falb11Ag0078400/Falb13Ag0089800/Falb16Ag0042400	5
GO:0034293	BP	sexual sporulation	5/1075	113/24760	0.546839	1	0.851444	Falb03Ag0090000/Falb12Ag0143600/Falb14Ag0093000/Falb14Ag0093100/Falb15Ag0431500	5
GO:0040029	BP	regulation of gene expression epigenetic	16/1075	371/24760	0.547139	1	0.851444	Falb01Ag0040500/Falb01Ag0147500/Falb02Ag0004300/Falb02Ag0051500/Falb03Ag0097000/Falb05Ag0016400/Falb05Ag0095300/Falb07Ag0013200/Falb13Ag0125500/Falb13Ag0173500/Falb16Ag0038700/Falb16Ag0039500/Falb16Ag0096700/Falb16Ag0097500/Falb18Ag0030900/Falb18Ag0187100	16
GO:0045211	CC	postsynaptic membrane	1/1015	19/24793	0.548195	0.877486	0.74618	Falb13Ag0167600	1
GO:0097060	CC	synaptic membrane	1/1015	19/24793	0.548195	0.877486	0.74618	Falb13Ag0167600	1
GO:0044391	CC	ribosomal subunit	16/1015	394/24793	0.549304	0.877486	0.74618	Falb01Ag0066100/Falb02Ag0039000/Falb02Ag0043500/Falb02Ag0043600/Falb07Ag0151800/Falb08Ag0093500/Falb15Ag0015700/Falb15Ag0015900/Falb15Ag0018500/Falb17Ag0208400/Falb18Ag0000400/Falb18Ag0000600/Falb18Ag0001800/Falb18Ag0021800/Falb18Ag0022700/Falb18Ag0022900	16
GO:0031109	BP	microtubule polymerization or depolymerization	2/1075	42/24760	0.549703	1	0.851444	Falb01Ag0159200/Falb17Ag0123700	2
GO:0032781	BP	positive regulation of ATPase activity	2/1075	42/24760	0.549703	1	0.851444	Falb05Ag0035300/Falb10Ag0081900	2
GO:0042726	BP	flavin-containing compound metabolic process	2/1075	42/24760	0.549703	1	0.851444	Falb11Ag0119400/Falb15Ag0450800	2
GO:0046488	BP	phosphatidylinositol metabolic process	6/1075	137/24760	0.549781	1	0.851444	Falb01Ag0005700/Falb02Ag0159700/Falb04Ag0162400/Falb08Ag0142400/Falb09Ag0008000/Falb12Ag0105400	6
GO:0000304	BP	response to singlet oxygen	1/1075	18/24760	0.550337	1	0.851444	Falb01Ag0171600	1
GO:0003032	BP	detection of oxygen	1/1075	18/24760	0.550337	1	0.851444	Falb13Ag0003700	1
GO:0007613	BP	memory	1/1075	18/24760	0.550337	1	0.851444	Falb13Ag0167600	1
GO:0019320	BP	hexose catabolic process	1/1075	18/24760	0.550337	1	0.851444	Falb11Ag0162500	1
GO:0032481	BP	positive regulation of type I interferon production	1/1075	18/24760	0.550337	1	0.851444	Falb16Ag0042400	1
GO:0070483	BP	detection of hypoxia	1/1075	18/24760	0.550337	1	0.851444	Falb13Ag0003700	1
GO:0080167	BP	response to karrikin	14/1075	325/24760	0.550571	1	0.851444	Falb01Ag0125600/Falb05Ag0057900/Falb05Ag0116500/Falb07Ag0165400/Falb11Ag0011500/Falb11Ag0111100/Falb11Ag0111200/Falb11Ag0172800/Falb11Ag0172900/Falb17Ag0006900/Falb17Ag0058100/Falb17Ag0069100/Falb17Ag0069200/Falb18Ag0164700	14
GO:0030136	CC	clathrin-coated vesicle	3/1015	70/24793	0.550579	0.877486	0.74618	Falb18Ag0117200/Falb18Ag0197200/Falb18Ag0197500	3
GO:0030427	CC	site of polarized growth	3/1015	70/24793	0.550579	0.877486	0.74618	Falb05Ag0033400/Falb07Ag0149600/Falb11Ag0078400	3
GO:0033559	BP	unsaturated fatty acid metabolic process	3/1075	66/24760	0.550773	1	0.851444	Falb02Ag0127900/Falb08Ag0045700/Falb08Ag0126000	3
GO:0019953	BP	sexual reproduction	17/1075	397/24760	0.55841	1	0.851444	Falb01Ag0125600/Falb03Ag0090000/Falb03Ag0102800/Falb03Ag0102900/Falb04Ag0030900/Falb06Ag0043200/Falb08Ag0058300/Falb11Ag0085800/Falb12Ag0143600/Falb12Ag0151700/Falb13Ag0168500/Falb13Ag0172300/Falb14Ag0093000/Falb14Ag0093100/Falb15Ag0431500/Falb16Ag0049800/Falb16Ag0050000	17
GO:0009627	BP	systemic acquired resistance	7/1075	162/24760	0.559175	1	0.851444	Falb05Ag0032600/Falb12Ag0069000/Falb12Ag0069100/Falb12Ag0069200/Falb12Ag0178000/Falb12Ag0192800/Falb16Ag0097800	7
GO:0043543	BP	protein acylation	7/1075	162/24760	0.559175	1	0.851444	Falb02Ag0091600/Falb05Ag0095300/Falb07Ag0061900/Falb15Ag0436300/Falb17Ag0097700/Falb17Ag0097800/Falb17Ag0097900	7
GO:0006220	BP	pyrimidine nucleotide metabolic process	3/1075	67/24760	0.561036	1	0.851444	Falb01Ag0196200/Falb06Ag0151700/Falb18Ag0027800	3
GO:0009062	BP	fatty acid catabolic process	4/1075	91/24760	0.561403	1	0.851444	Falb06Ag0083700/Falb08Ag0089100/Falb12Ag0178700/Falb12Ag0192100	4
GO:0050877	BP	nervous system process	4/1075	91/24760	0.561403	1	0.851444	Falb05Ag0078300/Falb05Ag0078400/Falb08Ag0100300/Falb13Ag0167600	4
GO:0042330	BP	taxis	5/1075	115/24760	0.562544	1	0.851444	Falb07Ag0149600/Falb11Ag0021300/Falb11Ag0078400/Falb13Ag0089800/Falb16Ag0042400	5
GO:0032465	BP	regulation of cytokinesis	2/1075	43/24760	0.562544	1	0.851444	Falb03Ag0078700/Falb15Ag0036000	2
GO:0043462	BP	regulation of ATPase activity	2/1075	43/24760	0.562544	1	0.851444	Falb05Ag0035300/Falb10Ag0081900	2
GO:0071369	BP	cellular response to ethylene stimulus	11/1075	257/24760	0.562578	1	0.851444	Falb02Ag0058100/Falb02Ag0103200/Falb04Ag0088300/Falb04Ag0093600/Falb13Ag0027300/Falb15Ag0436300/Falb16Ag0004700/Falb17Ag0097700/Falb17Ag0097800/Falb17Ag0097900/Falb17Ag0124600	11
GO:0016903	MF	oxidoreductase activity acting on the aldehyde or oxo group of donors	4/924	90/20979	0.564144	0.822637	0.568097	Falb01Ag0013800/Falb05Ag0136700/Falb07Ag0031900/Falb11Ag0004400	4
GO:0030496	CC	midbody	1/1015	20/24793	0.566706	0.887968	0.755093	Falb06Ag0018300	1
GO:0048577	BP	negative regulation of short-day photoperiodism flowering	1/1075	19/24760	0.569874	1	0.851444	Falb09Ag0125600	1
GO:0006998	BP	nuclear envelope organization	1/1075	19/24760	0.569874	1	0.851444	Falb06Ag0018300	1
GO:0010001	BP	glial cell differentiation	1/1075	19/24760	0.569874	1	0.851444	Falb08Ag0058300	1
GO:1905330	BP	regulation of morphogenesis of an epithelium	1/1075	19/24760	0.569874	1	0.851444	Falb16Ag0042400	1
GO:0010287	CC	plastoglobule	5/1015	123/24793	0.569931	0.887968	0.755093	Falb02Ag0127900/Falb07Ag0140100/Falb08Ag0045700/Falb08Ag0126000/Falb09Ag0044300	5
GO:0030587	BP	sorocarp development	4/1075	92/24760	0.570104	1	0.851444	Falb09Ag0130100/Falb13Ag0113700/Falb14Ag0063700/Falb14Ag0063800	4
GO:0099120	BP	socially cooperative development	4/1075	92/24760	0.570104	1	0.851444	Falb09Ag0130100/Falb13Ag0113700/Falb14Ag0063700/Falb14Ag0063800	4
GO:0030148	BP	sphingolipid biosynthetic process	3/1075	68/24760	0.571155	1	0.851444	Falb04Ag0072000/Falb04Ag0072100/Falb17Ag0029900	3
GO:0009165	BP	nucleotide biosynthetic process	15/1075	353/24760	0.571253	1	0.851444	Falb01Ag0045700/Falb01Ag0171500/Falb01Ag0196200/Falb02Ag0133900/Falb05Ag0064500/Falb06Ag0101100/Falb06Ag0151700/Falb09Ag0047400/Falb10Ag0086500/Falb10Ag0097700/Falb11Ag0076000/Falb15Ag0419700/Falb16Ag0052500/Falb17Ag0111000/Falb18Ag0027800	15
GO:1901293	BP	nucleoside phosphate biosynthetic process	15/1075	353/24760	0.571253	1	0.851444	Falb01Ag0045700/Falb01Ag0171500/Falb01Ag0196200/Falb02Ag0133900/Falb05Ag0064500/Falb06Ag0101100/Falb06Ag0151700/Falb09Ag0047400/Falb10Ag0086500/Falb10Ag0097700/Falb11Ag0076000/Falb15Ag0419700/Falb16Ag0052500/Falb17Ag0111000/Falb18Ag0027800	15
GO:0043086	BP	negative regulation of catalytic activity	13/1075	306/24760	0.571836	1	0.851444	Falb04Ag0003500/Falb04Ag0003600/Falb04Ag0003700/Falb05Ag0033400/Falb05Ag0033500/Falb06Ag0107800/Falb06Ag0107900/Falb13Ag0023700/Falb13Ag0023800/Falb13Ag0023900/Falb13Ag0133700/Falb16Ag0038400/Falb16Ag0038500	13
GO:0004683	MF	calmodulin-dependent protein kinase activity	4/924	91/20979	0.572946	0.832893	0.575179	Falb02Ag0054600/Falb02Ag0054700/Falb02Ag0054800/Falb02Ag0054900	4
GO:0045177	CC	apical part of cell	4/1015	98/24793	0.573384	0.887968	0.755093	Falb11Ag0166300/Falb16Ag0042400/Falb16Ag0042600/Falb16Ag0042700	4
GO:0005938	CC	cell cortex	11/1015	275/24793	0.574426	0.887968	0.755093	Falb02Ag0148100/Falb02Ag0150500/Falb02Ag0150600/Falb08Ag0021200/Falb08Ag0021300/Falb08Ag0023700/Falb08Ag0023800/Falb08Ag0023900/Falb08Ag0024000/Falb12Ag0049000/Falb15Ag0056700	11
GO:0009126	BP	purine nucleoside monophosphate metabolic process	9/1075	212/24760	0.575056	1	0.851444	Falb01Ag0045700/Falb01Ag0171500/Falb02Ag0133900/Falb06Ag0101100/Falb09Ag0047400/Falb11Ag0076000/Falb15Ag0419700/Falb16Ag0052500/Falb17Ag0111000	9
GO:0009167	BP	purine ribonucleoside monophosphate metabolic process	9/1075	212/24760	0.575056	1	0.851444	Falb01Ag0045700/Falb01Ag0171500/Falb02Ag0133900/Falb06Ag0101100/Falb09Ag0047400/Falb11Ag0076000/Falb15Ag0419700/Falb16Ag0052500/Falb17Ag0111000	9
GO:0071230	BP	cellular response to amino acid stimulus	2/1075	44/24760	0.57512	1	0.851444	Falb04Ag0030100/Falb04Ag0030300	2
GO:0006402	BP	mRNA catabolic process	10/1075	236/24760	0.576587	1	0.851444	Falb01Ag0095900/Falb02Ag0003900/Falb08Ag0118800/Falb08Ag0122400/Falb14Ag0069800/Falb15Ag0039500/Falb15Ag0040200/Falb15Ag0046400/Falb15Ag0416800/Falb17Ag0200100	10
GO:0001708	BP	cell fate specification	6/1075	141/24760	0.578096	1	0.851444	Falb01Ag0124900/Falb01Ag0183400/Falb15Ag0468900/Falb15Ag0476500/Falb15Ag0476600/Falb17Ag0121500	6
GO:0031966	CC	mitochondrial membrane	19/1015	476/24793	0.578263	0.887968	0.755093	Falb01Ag0012400/Falb01Ag0139000/Falb01Ag0171500/Falb04Ag0150100/Falb05Ag0136100/Falb07Ag0031400/Falb07Ag0084500/Falb07Ag0135800/Falb11Ag0001900/Falb11Ag0002000/Falb11Ag0002100/Falb11Ag0002400/Falb12Ag0077900/Falb12Ag0178600/Falb12Ag0192200/Falb13Ag0104800/Falb13Ag0104900/Falb15Ag0053800/Falb18Ag0191200	19
GO:0007031	BP	peroxisome organization	4/1075	93/24760	0.578708	1	0.851444	Falb02Ag0027500/Falb04Ag0143600/Falb15Ag0042900/Falb15Ag0043000	4
GO:0043424	MF	protein histidine kinase binding	3/924	68/20979	0.581077	0.842115	0.581548	Falb01Ag0012400/Falb12Ag0077900/Falb18Ag0191200	3
GO:0016115	BP	terpenoid catabolic process	3/1075	69/24760	0.581128	1	0.851444	Falb08Ag0069000/Falb13Ag0130100/Falb16Ag0025200	3
GO:0051261	BP	protein depolymerization	3/1075	69/24760	0.581128	1	0.851444	Falb03Ag0045500/Falb10Ag0088100/Falb16Ag0081800	3
GO:0052386	BP	cell wall thickening	3/1075	69/24760	0.581128	1	0.851444	Falb03Ag0049200/Falb03Ag0049300/Falb16Ag0097800	3
GO:0001931	CC	uropod	1/1015	21/24793	0.584459	0.887968	0.755093	Falb16Ag0042400	1
GO:0031254	CC	cell trailing edge	1/1015	21/24793	0.584459	0.887968	0.755093	Falb16Ag0042400	1
GO:0009127	BP	purine nucleoside monophosphate biosynthetic process	6/1075	142/24760	0.585034	1	0.851444	Falb01Ag0171500/Falb06Ag0101100/Falb09Ag0047400/Falb11Ag0076000/Falb15Ag0419700/Falb17Ag0111000	6
GO:0009168	BP	purine ribonucleoside monophosphate biosynthetic process	6/1075	142/24760	0.585034	1	0.851444	Falb01Ag0171500/Falb06Ag0101100/Falb09Ag0047400/Falb11Ag0076000/Falb15Ag0419700/Falb17Ag0111000	6
GO:0031969	CC	chloroplast membrane	9/1015	227/24793	0.586488	0.887968	0.755093	Falb01Ag0017300/Falb02Ag0111000/Falb05Ag0028600/Falb08Ag0060900/Falb09Ag0115600/Falb12Ag0057400/Falb12Ag0131000/Falb16Ag0039800/Falb16Ag0068800	9
GO:0006633	BP	fatty acid biosynthetic process	10/1075	238/24760	0.587347	1	0.851444	Falb03Ag0087600/Falb03Ag0087900/Falb03Ag0130000/Falb04Ag0015200/Falb04Ag0015300/Falb04Ag0072000/Falb04Ag0072100/Falb09Ag0074900/Falb16Ag0017300/Falb17Ag0029900	10
GO:0006029	BP	proteoglycan metabolic process	2/1075	45/24760	0.58743	1	0.851444	Falb13Ag0005000/Falb13Ag0005100	2
GO:0006817	BP	phosphate ion transport	2/1075	45/24760	0.58743	1	0.851444	Falb04Ag0060200/Falb05Ag0030300	2
GO:0043628	BP	ncRNA 3'-end processing	2/1075	45/24760	0.58743	1	0.851444	Falb02Ag0032500/Falb10Ag0084400	2
GO:0009123	BP	nucleoside monophosphate metabolic process	11/1075	262/24760	0.58841	1	0.851444	Falb01Ag0045700/Falb01Ag0171500/Falb02Ag0133900/Falb05Ag0064500/Falb06Ag0101100/Falb09Ag0047400/Falb10Ag0097700/Falb11Ag0076000/Falb15Ag0419700/Falb16Ag0052500/Falb17Ag0111000	11
GO:0016324	CC	apical plasma membrane	3/1015	74/24793	0.588496	0.887968	0.755093	Falb11Ag0166300/Falb16Ag0042600/Falb16Ag0042700	3
GO:0009970	BP	cellular response to sulfate starvation	1/1075	20/24760	0.588563	1	0.851444	Falb02Ag0150100	1
GO:0016103	BP	diterpenoid catabolic process	1/1075	20/24760	0.588563	1	0.851444	Falb08Ag0069000	1
GO:0045487	BP	gibberellin catabolic process	1/1075	20/24760	0.588563	1	0.851444	Falb08Ag0069000	1
GO:0046365	BP	monosaccharide catabolic process	1/1075	20/24760	0.588563	1	0.851444	Falb11Ag0162500	1
GO:0009851	BP	auxin biosynthetic process	3/1075	70/24760	0.590953	1	0.851444	Falb15Ag0426900/Falb15Ag0427000/Falb17Ag0099900	3
GO:0048653	BP	anther development	7/1075	167/24760	0.59151	1	0.851444	Falb03Ag0049200/Falb03Ag0049300/Falb11Ag0012200/Falb13Ag0102500/Falb13Ag0102600/Falb16Ag0049800/Falb16Ag0050000	7
GO:0045926	BP	negative regulation of growth	6/1075	143/24760	0.591913	1	0.851444	Falb03Ag0034200/Falb07Ag0113900/Falb12Ag0046500/Falb14Ag0116900/Falb16Ag0049800/Falb16Ag0050000	6
GO:0010150	BP	leaf senescence	14/1075	334/24760	0.592017	1	0.851444	Falb01Ag0095900/Falb02Ag0003900/Falb03Ag0107600/Falb03Ag0107700/Falb03Ag0107800/Falb03Ag0107900/Falb03Ag0123000/Falb07Ag0174900/Falb09Ag0043800/Falb12Ag0075700/Falb13Ag0089600/Falb14Ag0069800/Falb17Ag0200100/Falb18Ag0170800	14
GO:0051346	BP	negative regulation of hydrolase activity	5/1075	119/24760	0.593101	1	0.851444	Falb06Ag0107800/Falb06Ag0107900/Falb13Ag0133700/Falb16Ag0038400/Falb16Ag0038500	5
GO:0010385	MF	double-stranded methylated DNA binding	1/924	20/20979	0.593953	0.858135	0.59261	Falb05Ag0095300	1
GO:0048588	BP	developmental cell growth	19/1075	453/24760	0.59467	1	0.851444	Falb01Ag0043800/Falb05Ag0033400/Falb06Ag0026400/Falb06Ag0041200/Falb06Ag0042100/Falb07Ag0095600/Falb09Ag0034700/Falb10Ag0047800/Falb11Ag0019600/Falb11Ag0019700/Falb11Ag0019800/Falb11Ag0020000/Falb11Ag0020100/Falb11Ag0020200/Falb11Ag0055100/Falb11Ag0166300/Falb12Ag0080700/Falb14Ag0059300/Falb16Ag0054100	19
GO:0031503	BP	protein-containing complex localization	7/1075	168/24760	0.597832	1	0.851444	Falb01Ag0040500/Falb04Ag0055400/Falb11Ag0103500/Falb11Ag0104300/Falb16Ag0096700/Falb16Ag0097500/Falb17Ag0065400	7
GO:0071805	BP	potassium ion transmembrane transport	7/1075	168/24760	0.597832	1	0.851444	Falb01Ag0089900/Falb04Ag0030700/Falb06Ag0073200/Falb11Ag0166300/Falb14Ag0089300/Falb15Ag0007500/Falb15Ag0007600	7
GO:0043087	BP	regulation of GTPase activity	6/1075	144/24760	0.598732	1	0.851444	Falb04Ag0085800/Falb09Ag0117400/Falb10Ag0094600/Falb14Ag0031300/Falb16Ag0113500/Falb17Ag0045200	6
GO:0016052	BP	carbohydrate catabolic process	12/1075	288/24760	0.599269	1	0.851444	Falb02Ag0098000/Falb05Ag0102200/Falb06Ag0101100/Falb10Ag0038100/Falb11Ag0076000/Falb11Ag0162500/Falb14Ag0100900/Falb15Ag0027800/Falb15Ag0027900/Falb17Ag0111000/Falb18Ag0072500/Falb18Ag0072800	12
GO:0043405	BP	regulation of MAP kinase activity	2/1075	46/24760	0.599473	1	0.851444	Falb13Ag0008100/Falb16Ag0009600	2
GO:0030522	BP	intracellular receptor signaling pathway	3/1075	71/24760	0.600628	1	0.851444	Falb03Ag0158100/Falb04Ag0154500/Falb12Ag0099200	3
GO:0042761	BP	very long-chain fatty acid biosynthetic process	3/1075	71/24760	0.600628	1	0.851444	Falb04Ag0072000/Falb04Ag0072100/Falb17Ag0029900	3
GO:0008283	BP	cell population proliferation	15/1075	360/24760	0.601979	1	0.851444	Falb01Ag0000100/Falb01Ag0000200/Falb01Ag0000400/Falb02Ag0043500/Falb02Ag0043600/Falb03Ag0095300/Falb04Ag0022900/Falb04Ag0023200/Falb04Ag0023600/Falb09Ag0063700/Falb12Ag0125200/Falb13Ag0120400/Falb15Ag0018500/Falb16Ag0049800/Falb16Ag0050000	15
GO:0040034	BP	regulation of development heterochronic	9/1075	217/24760	0.603163	1	0.851444	Falb04Ag0063900/Falb04Ag0088300/Falb04Ag0093600/Falb09Ag0129400/Falb11Ag0006100/Falb11Ag0162100/Falb16Ag0077600/Falb17Ag0018600/Falb18Ag0064400	9
GO:0048444	BP	floral organ morphogenesis	6/1075	145/24760	0.605489	1	0.851444	Falb01Ag0126100/Falb11Ag0012200/Falb13Ag0102500/Falb13Ag0102600/Falb16Ag0049800/Falb16Ag0050000	6
GO:0032212	BP	positive regulation of telomere maintenance via telomerase	1/1075	21/24760	0.60644	1	0.851444	Falb11Ag0085800	1
GO:0042939	BP	tripeptide transport	1/1075	21/24760	0.60644	1	0.851444	Falb02Ag0164500	1
GO:0044030	BP	regulation of DNA methylation	1/1075	21/24760	0.60644	1	0.851444	Falb05Ag0095300	1
GO:0048015	BP	phosphatidylinositol-mediated signaling	1/1075	21/24760	0.60644	1	0.851444	Falb01Ag0005700	1
GO:0048017	BP	inositol lipid-mediated signaling	1/1075	21/24760	0.60644	1	0.851444	Falb01Ag0005700	1
GO:0099504	BP	synaptic vesicle cycle	1/1075	21/24760	0.60644	1	0.851444	Falb08Ag0058300	1
GO:1904358	BP	positive regulation of telomere maintenance via telomere lengthening	1/1075	21/24760	0.60644	1	0.851444	Falb11Ag0085800	1
GO:0010027	BP	thylakoid membrane organization	3/1075	72/24760	0.610151	1	0.851444	Falb02Ag0051100/Falb02Ag0051200/Falb18Ag0132000	3
GO:0010193	BP	response to ozone	3/1075	72/24760	0.610151	1	0.851444	Falb03Ag0130000/Falb10Ag0120100/Falb16Ag0017300	3
GO:0045489	BP	pectin biosynthetic process	3/1075	72/24760	0.610151	1	0.851444	Falb03Ag0069700/Falb04Ag0000900/Falb10Ag0149400	3
GO:0051495	BP	positive regulation of cytoskeleton organization	3/1075	72/24760	0.610151	1	0.851444	Falb03Ag0045500/Falb10Ag0088100/Falb16Ag0081800	3
GO:2000028	BP	regulation of photoperiodism flowering	7/1075	170/24760	0.610325	1	0.851444	Falb03Ag0095300/Falb04Ag0022900/Falb04Ag0023200/Falb04Ag0023600/Falb09Ag0088700/Falb09Ag0125600/Falb12Ag0125200	7
GO:0055088	BP	lipid homeostasis	7/1075	170/24760	0.610325	1	0.851444	Falb07Ag0180800/Falb07Ag0181000/Falb11Ag0012200/Falb11Ag0033400/Falb13Ag0102500/Falb13Ag0102600/Falb16Ag0025200	7
GO:0071236	BP	cellular response to antibiotic	7/1075	170/24760	0.610325	1	0.851444	Falb01Ag0124900/Falb11Ag0001900/Falb11Ag0002000/Falb11Ag0002100/Falb15Ag0468900/Falb15Ag0476500/Falb17Ag0121500	7
GO:0006525	BP	arginine metabolic process	2/1075	47/24760	0.611249	1	0.851444	Falb05Ag0087600/Falb11Ag0104400	2
GO:0046189	BP	phenol-containing compound biosynthetic process	2/1075	47/24760	0.611249	1	0.851444	Falb05Ag0032600/Falb10Ag0149400	2
GO:0048826	BP	cotyledon morphogenesis	2/1075	47/24760	0.611249	1	0.851444	Falb13Ag0034300/Falb16Ag0043000	2
GO:0055062	BP	phosphate ion homeostasis	2/1075	47/24760	0.611249	1	0.851444	Falb03Ag0111300/Falb04Ag0042300	2
GO:0072506	BP	trivalent inorganic anion homeostasis	2/1075	47/24760	0.611249	1	0.851444	Falb03Ag0111300/Falb04Ag0042300	2
GO:1902554	CC	serine/threonine protein kinase complex	2/1015	50/24793	0.612609	0.91354	0.776839	Falb01Ag0072800/Falb10Ag0066700	2
GO:1902911	CC	protein kinase complex	2/1015	50/24793	0.612609	0.91354	0.776839	Falb01Ag0072800/Falb10Ag0066700	2
GO:0009259	BP	ribonucleotide metabolic process	15/1075	363/24760	0.614848	1	0.851444	Falb01Ag0045700/Falb01Ag0171500/Falb01Ag0196200/Falb02Ag0133900/Falb06Ag0101100/Falb06Ag0151700/Falb08Ag0075400/Falb09Ag0047400/Falb10Ag0086500/Falb11Ag0076000/Falb13Ag0132300/Falb15Ag0419700/Falb16Ag0052500/Falb17Ag0111000/Falb18Ag0027800	15
GO:0031252	CC	cell leading edge	1/1015	23/24793	0.617814	0.915946	0.778885	Falb16Ag0042400	1
GO:0008300	BP	isoprenoid catabolic process	3/1075	73/24760	0.619521	1	0.851444	Falb08Ag0069000/Falb13Ag0130100/Falb16Ag0025200	3
GO:0009988	BP	cell-cell recognition	1/1075	22/24760	0.623542	1	0.851444	Falb11Ag0085800	1
GO:0010452	BP	histone H3-K36 methylation	1/1075	22/24760	0.623542	1	0.851444	Falb01Ag0036800	1
GO:0018023	BP	peptidyl-lysine trimethylation	1/1075	22/24760	0.623542	1	0.851444	Falb01Ag0036800	1
GO:0032479	BP	regulation of type I interferon production	1/1075	22/24760	0.623542	1	0.851444	Falb16Ag0042400	1
GO:0032606	BP	type I interferon production	1/1075	22/24760	0.623542	1	0.851444	Falb16Ag0042400	1
GO:0015926	MF	glucosidase activity	4/924	97/20979	0.623571	0.898171	0.620259	Falb02Ag0098000/Falb14Ag0100900/Falb15Ag0027800/Falb15Ag0027900	4
GO:0061695	CC	transferase complex transferring phosphorus-containing groups	12/1015	311/24793	0.624077	0.917311	0.780045	Falb01Ag0005700/Falb01Ag0072800/Falb02Ag0159700/Falb05Ag0046000/Falb08Ag0142400/Falb10Ag0066700/Falb10Ag0151300/Falb10Ag0151400/Falb15Ag0436300/Falb17Ag0097700/Falb17Ag0097800/Falb17Ag0097900	12
GO:0000956	BP	nuclear-transcribed mRNA catabolic process	6/1075	148/24760	0.62538	1	0.851444	Falb08Ag0118800/Falb08Ag0122400/Falb15Ag0039500/Falb15Ag0040200/Falb15Ag0046400/Falb15Ag0416800	6
GO:0030532	CC	small nuclear ribonucleoprotein complex	5/1015	131/24793	0.62593	0.917311	0.780045	Falb01Ag0147500/Falb02Ag0051500/Falb03Ag0078700/Falb07Ag0013200/Falb15Ag0036000	5
GO:0006913	BP	nucleocytoplasmic transport	11/1075	270/24760	0.628259	1	0.851444	Falb01Ag0040500/Falb02Ag0043500/Falb02Ag0043600/Falb02Ag0150100/Falb04Ag0055400/Falb11Ag0103500/Falb11Ag0104300/Falb15Ag0018500/Falb16Ag0096700/Falb16Ag0097500/Falb17Ag0065400	11
GO:0051169	BP	nuclear transport	11/1075	270/24760	0.628259	1	0.851444	Falb01Ag0040500/Falb02Ag0043500/Falb02Ag0043600/Falb02Ag0150100/Falb04Ag0055400/Falb11Ag0103500/Falb11Ag0104300/Falb15Ag0018500/Falb16Ag0096700/Falb16Ag0097500/Falb17Ag0065400	11
GO:0009668	BP	plastid membrane organization	3/1075	74/24760	0.628736	1	0.851444	Falb02Ag0051100/Falb02Ag0051200/Falb18Ag0132000	3
GO:0009260	BP	ribonucleotide biosynthetic process	10/1075	246/24760	0.629085	1	0.851444	Falb01Ag0171500/Falb01Ag0196200/Falb06Ag0101100/Falb06Ag0151700/Falb09Ag0047400/Falb10Ag0086500/Falb11Ag0076000/Falb15Ag0419700/Falb17Ag0111000/Falb18Ag0027800	10
GO:0046390	BP	ribose phosphate biosynthetic process	10/1075	246/24760	0.629085	1	0.851444	Falb01Ag0171500/Falb01Ag0196200/Falb06Ag0101100/Falb06Ag0151700/Falb09Ag0047400/Falb10Ag0086500/Falb11Ag0076000/Falb15Ag0419700/Falb17Ag0111000/Falb18Ag0027800	10
GO:0005372	MF	water transmembrane transporter activity	3/924	73/20979	0.629379	0.901026	0.62223	Falb01Ag0000300/Falb11Ag0000200/Falb17Ag0089800	3
GO:0015250	MF	water channel activity	3/924	73/20979	0.629379	0.901026	0.62223	Falb01Ag0000300/Falb11Ag0000200/Falb17Ag0089800	3
GO:0070588	BP	calcium ion transmembrane transport	6/1075	149/24760	0.631881	1	0.851444	Falb04Ag0030100/Falb04Ag0030300/Falb06Ag0073200/Falb11Ag0166300/Falb15Ag0007500/Falb15Ag0007600	6
GO:0016459	CC	myosin complex	1/1015	24/24793	0.633475	0.923064	0.784938	Falb11Ag0055100	1
GO:2000035	BP	regulation of stem cell division	2/1075	49/24760	0.634003	1	0.851444	Falb04Ag0088300/Falb04Ag0093600	2
GO:0090693	BP	plant organ senescence	14/1075	344/24760	0.636041	1	0.851444	Falb01Ag0095900/Falb02Ag0003900/Falb03Ag0107600/Falb03Ag0107700/Falb03Ag0107800/Falb03Ag0107900/Falb03Ag0123000/Falb07Ag0174900/Falb09Ag0043800/Falb12Ag0075700/Falb13Ag0089600/Falb14Ag0069800/Falb17Ag0200100/Falb18Ag0170800	14
GO:0009955	BP	adaxial/abaxial pattern specification	4/1075	100/24760	0.636063	1	0.851444	Falb02Ag0043500/Falb02Ag0043600/Falb07Ag0131800/Falb15Ag0018500	4
GO:0010431	BP	seed maturation	5/1075	125/24760	0.636621	1	0.851444	Falb03Ag0133700/Falb04Ag0053300/Falb09Ag0030100/Falb16Ag0000500/Falb16Ag0000600	5
GO:0001676	BP	long-chain fatty acid metabolic process	3/1075	75/24760	0.637797	1	0.851444	Falb02Ag0127900/Falb08Ag0045700/Falb08Ag0126000	3
GO:0009645	BP	response to low light intensity stimulus	1/1075	23/24760	0.639901	1	0.851444	Falb18Ag0088200	1
GO:0009828	BP	plant-type cell wall loosening	1/1075	23/24760	0.639901	1	0.851444	Falb18Ag0139900	1
GO:0042063	BP	gliogenesis	1/1075	23/24760	0.639901	1	0.851444	Falb08Ag0058300	1
GO:0099003	BP	vesicle-mediated transport in synapse	1/1075	23/24760	0.639901	1	0.851444	Falb08Ag0058300	1
GO:0009825	BP	multidimensional cell growth	4/1075	101/24760	0.643829	1	0.851444	Falb07Ag0176500/Falb14Ag0006600/Falb15Ag0001400/Falb18Ag0107300	4
GO:0034308	BP	primary alcohol metabolic process	2/1075	50/24760	0.644983	1	0.851444	Falb05Ag0057600/Falb05Ag0171500	2
GO:0043410	BP	positive regulation of MAPK cascade	2/1075	50/24760	0.644983	1	0.851444	Falb13Ag0008100/Falb16Ag0009600	2
GO:0120114	CC	Sm-like protein family complex	5/1015	134/24793	0.645759	0.934272	0.794469	Falb01Ag0147500/Falb02Ag0051500/Falb03Ag0078700/Falb07Ag0013200/Falb15Ag0036000	5
GO:0005524	MF	ATP binding	11/924	270/20979	0.647203	0.923736	0.637913	Falb02Ag0054600/Falb02Ag0054700/Falb02Ag0054800/Falb02Ag0054900/Falb04Ag0099300/Falb05Ag0064500/Falb05Ag0083300/Falb09Ag0034700/Falb10Ag0097700/Falb11Ag0055100/Falb12Ag0080700	11
GO:0005832	CC	chaperonin-containing T-complex	1/1015	25/24793	0.648495	0.934272	0.794469	Falb11Ag0085800	1
GO:0048443	BP	stamen development	10/1075	250/24760	0.649102	1	0.851444	Falb01Ag0126100/Falb03Ag0049200/Falb03Ag0049300/Falb03Ag0130000/Falb11Ag0012200/Falb13Ag0102500/Falb13Ag0102600/Falb16Ag0017300/Falb16Ag0049800/Falb16Ag0050000	10
GO:0048466	BP	androecium development	10/1075	250/24760	0.649102	1	0.851444	Falb01Ag0126100/Falb03Ag0049200/Falb03Ag0049300/Falb03Ag0130000/Falb11Ag0012200/Falb13Ag0102500/Falb13Ag0102600/Falb16Ag0017300/Falb16Ag0049800/Falb16Ag0050000	10
GO:0010228	BP	vegetative to reproductive phase transition of meristem	20/1075	492/24760	0.651102	1	0.851444	Falb01Ag0124900/Falb03Ag0095300/Falb03Ag0170800/Falb04Ag0022900/Falb04Ag0023200/Falb04Ag0023600/Falb05Ag0142300/Falb07Ag0037600/Falb07Ag0037800/Falb07Ag0104100/Falb07Ag0104400/Falb08Ag0001500/Falb09Ag0088700/Falb09Ag0125600/Falb12Ag0125200/Falb13Ag0168500/Falb13Ag0172300/Falb15Ag0468900/Falb15Ag0476500/Falb17Ag0121500	20
GO:0048609	BP	multicellular organismal reproductive process	17/1075	420/24760	0.651382	1	0.851444	Falb01Ag0125600/Falb03Ag0102800/Falb03Ag0102900/Falb03Ag0133700/Falb04Ag0030900/Falb04Ag0053300/Falb06Ag0043200/Falb08Ag0058300/Falb09Ag0030100/Falb13Ag0168500/Falb13Ag0172300/Falb14Ag0093000/Falb14Ag0093100/Falb16Ag0000500/Falb16Ag0000600/Falb16Ag0049800/Falb16Ag0050000	17
GO:0099568	CC	cytoplasmic region	11/1015	292/24793	0.653498	0.936191	0.796101	Falb02Ag0148100/Falb02Ag0150500/Falb02Ag0150600/Falb08Ag0021200/Falb08Ag0021300/Falb08Ag0023700/Falb08Ag0023800/Falb08Ag0023900/Falb08Ag0024000/Falb12Ag0049000/Falb15Ag0056700	11
GO:0009073	BP	aromatic amino acid family biosynthetic process	3/1075	77/24760	0.655448	1	0.851444	Falb15Ag0426900/Falb15Ag0427000/Falb17Ag0099900	3
GO:0001819	BP	positive regulation of cytokine production	1/1075	24/24760	0.65555	1	0.851444	Falb16Ag0042400	1
GO:0002694	BP	regulation of leukocyte activation	1/1075	24/24760	0.65555	1	0.851444	Falb16Ag0042400	1
GO:0007611	BP	learning or memory	1/1075	24/24760	0.65555	1	0.851444	Falb13Ag0167600	1
GO:0036297	BP	interstrand cross-link repair	1/1075	24/24760	0.65555	1	0.851444	Falb13Ag0011300	1
GO:0051099	BP	positive regulation of binding	1/1075	24/24760	0.65555	1	0.851444	Falb16Ag0042400	1
GO:1901642	BP	nucleoside transmembrane transport	1/1075	24/24760	0.65555	1	0.851444	Falb05Ag0063000	1
GO:0042060	BP	wound healing	2/1075	51/24760	0.6557	1	0.851444	Falb11Ag0017000/Falb16Ag0060800	2
GO:0016706	MF	2-oxoglutarate-dependent dioxygenase activity	5/924	126/20979	0.656235	0.933796	0.644861	Falb08Ag0069000/Falb11Ag0111100/Falb11Ag0111200/Falb17Ag0069100/Falb17Ag0069200	5
GO:0043934	BP	sporulation	5/1075	128/24760	0.657272	1	0.851444	Falb03Ag0090000/Falb12Ag0143600/Falb14Ag0093000/Falb14Ag0093100/Falb15Ag0431500	5
GO:0006470	BP	protein dephosphorylation	8/1075	203/24760	0.659652	1	0.851444	Falb01Ag0182700/Falb03Ag0034200/Falb06Ag0135700/Falb07Ag0113900/Falb07Ag0152500/Falb11Ag0079300/Falb12Ag0046500/Falb15Ag0485700	8
GO:0005337	MF	nucleoside transmembrane transporter activity	1/924	24/20979	0.660964	0.934877	0.645607	Falb05Ag0063000	1
GO:0008106	MF	alcohol dehydrogenase (NADP+) activity	1/924	24/20979	0.660964	0.934877	0.645607	Falb07Ag0108300	1
GO:0030029	BP	actin filament-based process	13/1075	326/24760	0.662506	1	0.851444	Falb03Ag0045500/Falb06Ag0013300/Falb06Ag0073200/Falb07Ag0119300/Falb07Ag0119400/Falb09Ag0034700/Falb10Ag0088100/Falb11Ag0055100/Falb12Ag0008100/Falb12Ag0080700/Falb15Ag0007500/Falb15Ag0007600/Falb16Ag0081800	13
GO:0000407	CC	phagophore assembly site	1/1015	26/24793	0.6629	0.941172	0.800336	Falb01Ag0005700	1
GO:0010501	BP	RNA secondary structure unwinding	5/1075	129/24760	0.663985	1	0.851444	Falb06Ag0013000/Falb12Ag0007900/Falb14Ag0115800/Falb17Ag0167900/Falb18Ag0069500	5
GO:0071281	BP	cellular response to iron ion	5/1075	129/24760	0.663985	1	0.851444	Falb04Ag0048200/Falb04Ag0048300/Falb04Ag0088300/Falb04Ag0093600/Falb17Ag0124600	5
GO:0006418	BP	tRNA aminoacylation for protein translation	3/1075	78/24760	0.664039	1	0.851444	Falb01Ag0146800/Falb01Ag0147000/Falb06Ag0097700	3
GO:0016132	BP	brassinosteroid biosynthetic process	3/1075	78/24760	0.664039	1	0.851444	Falb11Ag0012200/Falb13Ag0102500/Falb13Ag0102600	3
GO:0120178	BP	steroid hormone biosynthetic process	3/1075	78/24760	0.664039	1	0.851444	Falb11Ag0012200/Falb13Ag0102500/Falb13Ag0102600	3
GO:0016363	CC	nuclear matrix	2/1015	55/24793	0.664357	0.941172	0.800336	Falb03Ag0078700/Falb15Ag0036000	2
GO:0005262	MF	calcium channel activity	3/924	77/20979	0.665152	0.937984	0.647753	Falb04Ag0030100/Falb04Ag0030300/Falb11Ag0166300	3
GO:0030097	BP	hemopoiesis	2/1075	52/24760	0.666158	1	0.851444	Falb03Ag0081200/Falb11Ag0031300	2
GO:0048449	BP	floral organ formation	4/1075	104/24760	0.666467	1	0.851444	Falb01Ag0126100/Falb11Ag0012200/Falb13Ag0102500/Falb13Ag0102600	4
GO:0070646	BP	protein modification by small protein removal	4/1075	104/24760	0.666467	1	0.851444	Falb04Ag0055400/Falb05Ag0142300/Falb07Ag0037600/Falb07Ag0037800	4
GO:0010324	BP	membrane invagination	1/1075	25/24760	0.670519	1	0.851444	Falb17Ag0208600	1
GO:0031297	BP	replication fork processing	1/1075	25/24760	0.670519	1	0.851444	Falb13Ag0011300	1
GO:0051147	BP	regulation of muscle cell differentiation	1/1075	25/24760	0.670519	1	0.851444	Falb16Ag0042400	1
GO:0052031	BP	modulation by symbiont of host defense response	1/1075	25/24760	0.670519	1	0.851444	Falb10Ag0108000	1
GO:0052167	BP	modulation by symbiont of host innate immune response	1/1075	25/24760	0.670519	1	0.851444	Falb10Ag0108000	1
GO:0052173	BP	response to defenses of other organism	1/1075	25/24760	0.670519	1	0.851444	Falb10Ag0108000	1
GO:0052200	BP	response to host defenses	1/1075	25/24760	0.670519	1	0.851444	Falb10Ag0108000	1
GO:0052553	BP	modulation by symbiont of host immune response	1/1075	25/24760	0.670519	1	0.851444	Falb10Ag0108000	1
GO:0052572	BP	response to host immune response	1/1075	25/24760	0.670519	1	0.851444	Falb10Ag0108000	1
GO:0075136	BP	response to host	1/1075	25/24760	0.670519	1	0.851444	Falb10Ag0108000	1
GO:0016875	MF	ligase activity forming carbon-oxygen bonds	3/924	78/20979	0.673692	0.939853	0.649044	Falb01Ag0146800/Falb01Ag0147000/Falb06Ag0097700	3
GO:0004812	MF	aminoacyl-tRNA ligase activity	3/924	78/20979	0.673692	0.939853	0.649044	Falb01Ag0146800/Falb01Ag0147000/Falb06Ag0097700	3
GO:0006406	BP	mRNA export from nucleus	4/1075	105/24760	0.67379	1	0.851444	Falb01Ag0040500/Falb04Ag0055400/Falb16Ag0096700/Falb16Ag0097500	4
GO:0051028	BP	mRNA transport	4/1075	105/24760	0.67379	1	0.851444	Falb01Ag0040500/Falb04Ag0055400/Falb16Ag0096700/Falb16Ag0097500	4
GO:0071427	BP	mRNA-containing ribonucleoprotein complex export from nucleus	4/1075	105/24760	0.67379	1	0.851444	Falb01Ag0040500/Falb04Ag0055400/Falb16Ag0096700/Falb16Ag0097500	4
GO:0016891	MF	endoribonuclease activity producing 5'-phosphomonoesters	2/924	52/20979	0.673993	0.939853	0.649044	Falb02Ag0032500/Falb10Ag0084400	2
GO:0000322	CC	storage vacuole	2/1015	56/24793	0.674011	0.943785	0.802558	Falb02Ag0159700/Falb08Ag0142400	2
GO:0016604	CC	nuclear body	12/1015	323/24793	0.675088	0.943785	0.802558	Falb01Ag0040500/Falb01Ag0147500/Falb02Ag0051500/Falb03Ag0078700/Falb03Ag0081200/Falb07Ag0013200/Falb11Ag0021300/Falb11Ag0031300/Falb13Ag0089800/Falb15Ag0036000/Falb16Ag0096700/Falb16Ag0097500	12
GO:0005996	BP	monosaccharide metabolic process	8/1075	206/24760	0.675574	1	0.851444	Falb03Ag0163100/Falb04Ag0161400/Falb07Ag0006700/Falb07Ag0006800/Falb11Ag0162500/Falb12Ag0104700/Falb12Ag0104800/Falb15Ag0043300	8
GO:0045543	MF	gibberellin 2-beta-dioxygenase activity	1/924	25/20979	0.675914	0.939853	0.649044	Falb08Ag0069000	1
GO:0000079	BP	regulation of cyclin-dependent protein serine/threonine kinase activity	2/1075	53/24760	0.676357	1	0.851444	Falb01Ag0072800/Falb10Ag0066700	2
GO:0055083	BP	monovalent inorganic anion homeostasis	2/1075	53/24760	0.676357	1	0.851444	Falb03Ag0111300/Falb04Ag0042300	2
GO:1904029	BP	regulation of cyclin-dependent protein kinase activity	2/1075	53/24760	0.676357	1	0.851444	Falb01Ag0072800/Falb10Ag0066700	2
GO:0016667	MF	oxidoreductase activity acting on a sulfur group of donors	5/924	129/20979	0.676455	0.939853	0.649044	Falb01Ag0030000/Falb02Ag0166700/Falb04Ag0083000/Falb06Ag0149800/Falb18Ag0211500	5
GO:0048582	BP	positive regulation of post-embryonic development	9/1075	231/24760	0.676584	1	0.851444	Falb06Ag0107800/Falb06Ag0107900/Falb08Ag0001500/Falb11Ag0012200/Falb13Ag0102500/Falb13Ag0102600/Falb13Ag0133700/Falb16Ag0038400/Falb16Ag0038500	9
GO:0005764	CC	lysosome	5/1015	139/24793	0.677305	0.943785	0.802558	Falb02Ag0098000/Falb04Ag0038700/Falb04Ag0038900/Falb08Ag0058300/Falb14Ag0100900	5
GO:0007528	BP	neuromuscular junction development	1/1075	26/24760	0.684839	1	0.851444	Falb08Ag0058300	1
GO:0016973	BP	poly(A)+ mRNA export from nucleus	1/1075	26/24760	0.684839	1	0.851444	Falb04Ag0055400	1
GO:0050865	BP	regulation of cell activation	1/1075	26/24760	0.684839	1	0.851444	Falb16Ag0042400	1
GO:0050890	BP	cognition	1/1075	26/24760	0.684839	1	0.851444	Falb13Ag0167600	1
GO:0098609	BP	cell-cell adhesion	1/1075	26/24760	0.684839	1	0.851444	Falb16Ag0042400	1
GO:0003735	MF	structural constituent of ribosome	18/924	447/20979	0.685836	0.950085	0.65611	Falb01Ag0066100/Falb02Ag0039000/Falb02Ag0043500/Falb02Ag0043600/Falb05Ag0119400/Falb07Ag0151800/Falb08Ag0093500/Falb15Ag0015700/Falb15Ag0015900/Falb15Ag0018500/Falb15Ag0480300/Falb17Ag0208400/Falb18Ag0000400/Falb18Ag0000600/Falb18Ag0001800/Falb18Ag0021800/Falb18Ag0022700/Falb18Ag0022900	18
GO:0048534	BP	hematopoietic or lymphoid organ development	2/1075	54/24760	0.686301	1	0.851444	Falb03Ag0081200/Falb11Ag0031300	2
GO:0051291	BP	protein heterooligomerization	2/1075	54/24760	0.686301	1	0.851444	Falb03Ag0081200/Falb11Ag0031300	2
GO:0042273	BP	ribosomal large subunit biogenesis	6/1075	158/24760	0.687312	1	0.851444	Falb02Ag0043500/Falb02Ag0043600/Falb11Ag0103500/Falb11Ag0104300/Falb15Ag0018500/Falb17Ag0065400	6
GO:0006890	BP	retrograde vesicle-mediated transport Golgi to endoplasmic reticulum	3/1075	81/24760	0.688871	1	0.851444	Falb18Ag0117200/Falb18Ag0197200/Falb18Ag0197500	3
GO:0062197	BP	cellular response to chemical stress	14/1075	357/24760	0.689459	1	0.851444	Falb01Ag0124900/Falb02Ag0054600/Falb02Ag0054700/Falb02Ag0054800/Falb02Ag0054900/Falb02Ag0150100/Falb02Ag0166700/Falb04Ag0048200/Falb04Ag0048300/Falb06Ag0149800/Falb15Ag0468900/Falb15Ag0476500/Falb17Ag0121500/Falb17Ag0124600	14
GO:0008234	MF	cysteine-type peptidase activity	5/924	131/20979	0.689487	0.952342	0.657668	Falb05Ag0142300/Falb07Ag0037600/Falb07Ag0037800/Falb09Ag0066500/Falb09Ag0066600	5
GO:0005815	CC	microtubule organizing center	4/1015	114/24793	0.691255	0.95799	0.814637	Falb05Ag0095300/Falb06Ag0118900/Falb16Ag0042400/Falb18Ag0037100	4
GO:0008238	MF	exopeptidase activity	4/924	106/20979	0.692007	0.953027	0.658141	Falb03Ag0107600/Falb03Ag0107700/Falb03Ag0107800/Falb03Ag0107900	4
GO:0009911	BP	positive regulation of flower development	4/1075	108/24760	0.695086	1	0.851444	Falb08Ag0001500/Falb11Ag0012200/Falb13Ag0102500/Falb13Ag0102600	4
GO:0009161	BP	ribonucleoside monophosphate metabolic process	9/1075	235/24760	0.695983	1	0.851444	Falb01Ag0045700/Falb01Ag0171500/Falb02Ag0133900/Falb06Ag0101100/Falb09Ag0047400/Falb11Ag0076000/Falb15Ag0419700/Falb16Ag0052500/Falb17Ag0111000	9
GO:0009226	BP	nucleotide-sugar biosynthetic process	2/1075	55/24760	0.695992	1	0.851444	Falb07Ag0006700/Falb07Ag0006800	2
GO:0060271	BP	cilium assembly	2/1075	55/24760	0.695992	1	0.851444	Falb05Ag0035300/Falb10Ag0081900	2
GO:0072505	BP	divalent inorganic anion homeostasis	2/1075	55/24760	0.695992	1	0.851444	Falb03Ag0111300/Falb04Ag0042300	2
GO:0009069	BP	serine family amino acid metabolic process	3/1075	82/24760	0.696835	1	0.851444	Falb02Ag0089000/Falb03Ag0141100/Falb10Ag0013000	3
GO:0009309	BP	amine biosynthetic process	3/1075	82/24760	0.696835	1	0.851444	Falb15Ag0426900/Falb15Ag0427000/Falb17Ag0099900	3
GO:0042401	BP	cellular biogenic amine biosynthetic process	3/1075	82/24760	0.696835	1	0.851444	Falb15Ag0426900/Falb15Ag0427000/Falb17Ag0099900	3
GO:0009932	BP	cell tip growth	14/1075	359/24760	0.697257	1	0.851444	Falb01Ag0043800/Falb05Ag0033400/Falb07Ag0095600/Falb09Ag0034700/Falb11Ag0019600/Falb11Ag0019700/Falb11Ag0019800/Falb11Ag0020000/Falb11Ag0020100/Falb11Ag0020200/Falb11Ag0055100/Falb11Ag0166300/Falb12Ag0080700/Falb14Ag0059300	14
GO:0005743	CC	mitochondrial inner membrane	14/1015	381/24793	0.698051	0.962178	0.818199	Falb01Ag0139000/Falb01Ag0171500/Falb04Ag0150100/Falb05Ag0136100/Falb07Ag0031400/Falb07Ag0084500/Falb07Ag0135800/Falb11Ag0001900/Falb11Ag0002000/Falb11Ag0002100/Falb11Ag0002400/Falb13Ag0104800/Falb13Ag0104900/Falb15Ag0053800	14
GO:0010337	BP	regulation of salicylic acid metabolic process	1/1075	27/24760	0.698537	1	0.851444	Falb05Ag0032600	1
GO:0015858	BP	nucleoside transport	1/1075	27/24760	0.698537	1	0.851444	Falb05Ag0063000	1
GO:0032504	BP	multicellular organism reproduction	19/1075	482/24760	0.69993	1	0.851444	Falb01Ag0125600/Falb03Ag0102800/Falb03Ag0102900/Falb03Ag0133700/Falb04Ag0030900/Falb04Ag0053300/Falb06Ag0043200/Falb08Ag0058300/Falb09Ag0030100/Falb12Ag0057400/Falb12Ag0131000/Falb13Ag0168500/Falb13Ag0172300/Falb14Ag0093000/Falb14Ag0093100/Falb16Ag0000500/Falb16Ag0000600/Falb16Ag0049800/Falb16Ag0050000	19
GO:0016458	BP	gene silencing	16/1075	409/24760	0.700806	1	0.851444	Falb01Ag0040500/Falb01Ag0147500/Falb02Ag0004300/Falb02Ag0051500/Falb03Ag0097000/Falb05Ag0016400/Falb05Ag0095300/Falb07Ag0013200/Falb13Ag0125500/Falb13Ag0173500/Falb16Ag0038700/Falb16Ag0039500/Falb16Ag0096700/Falb16Ag0097500/Falb18Ag0030900/Falb18Ag0187100	16
GO:0043069	BP	negative regulation of programmed cell death	4/1075	109/24760	0.70196	1	0.851444	Falb02Ag0054600/Falb02Ag0054700/Falb02Ag0054800/Falb02Ag0054900	4
GO:0004033	MF	aldo-keto reductase (NADP) activity	1/924	27/20979	0.703866	0.956113	0.660273	Falb07Ag0108300	1
GO:0004402	MF	histone acetyltransferase activity	1/924	27/20979	0.703866	0.956113	0.660273	Falb05Ag0095300	1
GO:0061733	MF	peptide-lysine-N-acetyltransferase activity	1/924	27/20979	0.703866	0.956113	0.660273	Falb05Ag0095300	1
GO:0022627	CC	cytosolic small ribosomal subunit	4/1015	116/24793	0.704226	0.965472	0.821	Falb02Ag0039000/Falb17Ag0208400/Falb18Ag0001800/Falb18Ag0021800	4
GO:0008134	MF	transcription factor binding	10/924	258/20979	0.704458	0.956113	0.660273	Falb05Ag0095300/Falb05Ag0139200/Falb05Ag0139400/Falb06Ag0118900/Falb07Ag0033800/Falb15Ag0436300/Falb17Ag0097700/Falb17Ag0097800/Falb17Ag0097900/Falb18Ag0037100	10
GO:0016129	BP	phytosteroid biosynthetic process	3/1075	83/24760	0.704644	1	0.851444	Falb11Ag0012200/Falb13Ag0102500/Falb13Ag0102600	3
GO:0098661	BP	inorganic anion transmembrane transport	3/1075	83/24760	0.704644	1	0.851444	Falb01Ag0000300/Falb11Ag0000200/Falb17Ag0089800	3
GO:0007610	BP	behavior	2/1075	56/24760	0.705435	1	0.851444	Falb08Ag0058300/Falb13Ag0167600	2
GO:0030100	BP	regulation of endocytosis	2/1075	56/24760	0.705435	1	0.851444	Falb13Ag0167600/Falb16Ag0042400	2
GO:0051445	BP	regulation of meiotic cell cycle	2/1075	56/24760	0.705435	1	0.851444	Falb14Ag0093000/Falb14Ag0093100	2
GO:0015035	MF	protein-disulfide reductase activity	3/924	82/20979	0.706239	0.956113	0.660273	Falb01Ag0030000/Falb04Ag0083000/Falb18Ag0211500	3
GO:0009156	BP	ribonucleoside monophosphate biosynthetic process	6/1075	162/24760	0.710105	1	0.851444	Falb01Ag0171500/Falb06Ag0101100/Falb09Ag0047400/Falb11Ag0076000/Falb15Ag0419700/Falb17Ag0111000	6
GO:0009086	BP	methionine biosynthetic process	1/1075	28/24760	0.711639	1	0.851444	Falb17Ag0076600	1
GO:0010048	BP	vernalization response	1/1075	28/24760	0.711639	1	0.851444	Falb05Ag0046000	1
GO:0042343	BP	indole glucosinolate metabolic process	1/1075	28/24760	0.711639	1	0.851444	Falb16Ag0097800	1
GO:0046649	BP	lymphocyte activation	1/1075	28/24760	0.711639	1	0.851444	Falb16Ag0042400	1
GO:0048477	BP	oogenesis	1/1075	28/24760	0.711639	1	0.851444	Falb08Ag0058300	1
GO:0051146	BP	striated muscle cell differentiation	1/1075	28/24760	0.711639	1	0.851444	Falb16Ag0042400	1
GO:0000038	BP	very long-chain fatty acid metabolic process	3/1075	84/24760	0.712298	1	0.851444	Falb04Ag0072000/Falb04Ag0072100/Falb17Ag0029900	3
GO:0030554	MF	adenyl nucleotide binding	12/924	309/20979	0.712809	0.956113	0.660273	Falb02Ag0054600/Falb02Ag0054700/Falb02Ag0054800/Falb02Ag0054900/Falb04Ag0099300/Falb05Ag0064500/Falb05Ag0083300/Falb09Ag0034700/Falb10Ag0097700/Falb11Ag0055100/Falb12Ag0080700/Falb18Ag0128200	12
GO:0032559	MF	adenyl ribonucleotide binding	12/924	309/20979	0.712809	0.956113	0.660273	Falb02Ag0054600/Falb02Ag0054700/Falb02Ag0054800/Falb02Ag0054900/Falb04Ag0099300/Falb05Ag0064500/Falb05Ag0083300/Falb09Ag0034700/Falb10Ag0097700/Falb11Ag0055100/Falb12Ag0080700/Falb18Ag0128200	12
GO:0004197	MF	cysteine-type endopeptidase activity	3/924	83/20979	0.713976	0.956113	0.660273	Falb05Ag0142300/Falb07Ag0037600/Falb07Ag0037800	3
GO:0017145	BP	stem cell division	2/1075	57/24760	0.714631	1	0.851444	Falb04Ag0088300/Falb04Ag0093600	2
GO:0051289	BP	protein homotetramerization	2/1075	57/24760	0.714631	1	0.851444	Falb07Ag0130300/Falb07Ag0130400	2
GO:0101031	CC	chaperone complex	1/1015	30/24793	0.714858	0.973556	0.827874	Falb11Ag0085800	1
GO:0097367	MF	carbohydrate derivative binding	19/924	480/20979	0.716623	0.956113	0.660273	Falb02Ag0054600/Falb02Ag0054700/Falb02Ag0054800/Falb02Ag0054900/Falb04Ag0038700/Falb04Ag0038800/Falb04Ag0038900/Falb04Ag0039200/Falb04Ag0099300/Falb05Ag0064500/Falb05Ag0083300/Falb09Ag0034700/Falb10Ag0097700/Falb11Ag0055100/Falb11Ag0123400/Falb11Ag0126500/Falb12Ag0080700/Falb15Ag0458100/Falb18Ag0128200	19
GO:0000993	MF	RNA polymerase II complex binding	1/924	28/20979	0.716926	0.956113	0.660273	Falb05Ag0046000	1
GO:0043175	MF	RNA polymerase core enzyme binding	1/924	28/20979	0.716926	0.956113	0.660273	Falb05Ag0046000	1
GO:0006816	BP	calcium ion transport	6/1075	164/24760	0.721067	1	0.851444	Falb04Ag0030100/Falb04Ag0030300/Falb06Ag0073200/Falb11Ag0166300/Falb15Ag0007500/Falb15Ag0007600	6
GO:0019887	MF	protein kinase regulator activity	2/924	57/20979	0.72218	0.956113	0.660273	Falb01Ag0072800/Falb10Ag0066700	2
GO:0044703	BP	multi-organism reproductive process	17/1075	440/24760	0.723251	1	0.851444	Falb01Ag0125600/Falb03Ag0090000/Falb03Ag0102800/Falb03Ag0102900/Falb04Ag0030900/Falb06Ag0043200/Falb08Ag0058300/Falb11Ag0085800/Falb12Ag0143600/Falb12Ag0151700/Falb13Ag0168500/Falb13Ag0172300/Falb14Ag0093000/Falb14Ag0093100/Falb15Ag0431500/Falb16Ag0049800/Falb16Ag0050000	17
GO:0002165	BP	instar larval or pupal development	1/1075	29/24760	0.724173	1	0.851444	Falb08Ag0058300	1
GO:0009697	BP	salicylic acid biosynthetic process	1/1075	29/24760	0.724173	1	0.851444	Falb05Ag0032600	1
GO:0009886	BP	post-embryonic animal morphogenesis	1/1075	29/24760	0.724173	1	0.851444	Falb08Ag0058300	1
GO:0019867	CC	outer membrane	7/1015	202/24793	0.724896	0.973556	0.827874	Falb01Ag0012400/Falb01Ag0017300/Falb11Ag0001900/Falb11Ag0002000/Falb11Ag0002100/Falb12Ag0077900/Falb18Ag0191200	7
GO:0031968	CC	organelle outer membrane	7/1015	202/24793	0.724896	0.973556	0.827874	Falb01Ag0012400/Falb01Ag0017300/Falb11Ag0001900/Falb11Ag0002000/Falb11Ag0002100/Falb12Ag0077900/Falb18Ag0191200	7
GO:0032592	CC	integral component of mitochondrial membrane	3/1015	91/24793	0.725394	0.973556	0.827874	Falb01Ag0012400/Falb12Ag0077900/Falb18Ag0191200	3
GO:0019901	MF	protein kinase binding	7/924	188/20979	0.726638	0.956113	0.660273	Falb01Ag0012400/Falb02Ag0150100/Falb06Ag0073200/Falb12Ag0077900/Falb15Ag0007500/Falb15Ag0007600/Falb18Ag0191200	7
GO:0048764	BP	trichoblast maturation	10/1075	267/24760	0.727071	1	0.851444	Falb01Ag0043800/Falb06Ag0026400/Falb06Ag0041200/Falb06Ag0042100/Falb07Ag0095600/Falb09Ag0034700/Falb10Ag0047800/Falb12Ag0080700/Falb14Ag0059300/Falb16Ag0054100	10
GO:0048765	BP	root hair cell differentiation	10/1075	267/24760	0.727071	1	0.851444	Falb01Ag0043800/Falb06Ag0026400/Falb06Ag0041200/Falb06Ag0042100/Falb07Ag0095600/Falb09Ag0034700/Falb10Ag0047800/Falb12Ag0080700/Falb14Ag0059300/Falb16Ag0054100	10
GO:0005319	MF	lipid transporter activity	3/924	85/20979	0.728976	0.956113	0.660273	Falb02Ag0111000/Falb08Ag0058300/Falb08Ag0060900	3
GO:0008466	MF	glycogenin glucosyltransferase activity	1/924	29/20979	0.72941	0.956113	0.660273	Falb15Ag0043300	1
GO:0016798	MF	hydrolase activity acting on glycosyl bonds	18/924	460/20979	0.730361	0.956113	0.660273	Falb02Ag0098000/Falb04Ag0038700/Falb04Ag0038800/Falb04Ag0038900/Falb04Ag0039200/Falb05Ag0102200/Falb07Ag0176500/Falb10Ag0038100/Falb10Ag0086800/Falb11Ag0072300/Falb11Ag0119400/Falb12Ag0030100/Falb14Ag0100900/Falb15Ag0027800/Falb15Ag0027900/Falb15Ag0450800/Falb18Ag0072500/Falb18Ag0072800	18
GO:0021700	BP	developmental maturation	18/1075	467/24760	0.731047	1	0.851444	Falb01Ag0043800/Falb03Ag0090000/Falb03Ag0133700/Falb04Ag0053300/Falb06Ag0026400/Falb06Ag0041200/Falb06Ag0042100/Falb07Ag0095600/Falb09Ag0030100/Falb09Ag0034700/Falb10Ag0047800/Falb12Ag0080700/Falb12Ag0143600/Falb14Ag0059300/Falb15Ag0431500/Falb16Ag0000500/Falb16Ag0000600/Falb16Ag0054100	18
GO:0006575	BP	cellular modified amino acid metabolic process	6/1075	166/24760	0.731738	1	0.851444	Falb01Ag0182000/Falb04Ag0108500/Falb05Ag0063800/Falb14Ag0052200/Falb14Ag0052300/Falb15Ag0423000	6
GO:0006869	BP	lipid transport	6/1075	166/24760	0.731738	1	0.851444	Falb02Ag0111000/Falb08Ag0058300/Falb08Ag0060900/Falb10Ag0120100/Falb12Ag0019100/Falb17Ag0019000	6
GO:0003013	BP	circulatory system process	5/1075	140/24760	0.732067	1	0.851444	Falb04Ag0161500/Falb06Ag0073200/Falb12Ag0104900/Falb15Ag0007500/Falb15Ag0007600	5
GO:0000154	BP	rRNA modification	2/1075	59/24760	0.7323	1	0.851444	Falb11Ag0017000/Falb16Ag0060800	2
GO:0044782	BP	cilium organization	2/1075	59/24760	0.7323	1	0.851444	Falb05Ag0035300/Falb10Ag0081900	2
GO:0042546	BP	cell wall biogenesis	17/1075	443/24760	0.733199	1	0.851444	Falb02Ag0160900/Falb04Ag0169900/Falb05Ag0019400/Falb05Ag0102100/Falb07Ag0104100/Falb07Ag0104400/Falb07Ag0162900/Falb08Ag0007600/Falb08Ag0143400/Falb10Ag0149400/Falb12Ag0110200/Falb13Ag0148200/Falb16Ag0095000/Falb17Ag0149700/Falb17Ag0176300/Falb17Ag0176400/Falb18Ag0163200	17
GO:0006352	BP	DNA-templated transcription initiation	4/1075	114/24760	0.734643	1	0.851444	Falb15Ag0436300/Falb17Ag0097700/Falb17Ag0097800/Falb17Ag0097900	4
GO:0071900	BP	regulation of protein serine/threonine kinase activity	4/1075	114/24760	0.734643	1	0.851444	Falb01Ag0072800/Falb10Ag0066700/Falb13Ag0008100/Falb16Ag0009600	4
GO:0016769	MF	transferase activity transferring nitrogenous groups	3/924	86/20979	0.736241	0.956113	0.660273	Falb02Ag0089000/Falb03Ag0141100/Falb10Ag0013000	3
GO:0008483	MF	transaminase activity	3/924	86/20979	0.736241	0.956113	0.660273	Falb02Ag0089000/Falb03Ag0141100/Falb10Ag0013000	3
GO:0022603	BP	regulation of anatomical structure morphogenesis	18/1075	469/24760	0.73742	1	0.851444	Falb02Ag0112600/Falb03Ag0078700/Falb04Ag0068600/Falb04Ag0124200/Falb05Ag0160700/Falb05Ag0161000/Falb07Ag0091500/Falb07Ag0130700/Falb08Ag0108200/Falb09Ag0063700/Falb09Ag0088700/Falb09Ag0096100/Falb11Ag0086200/Falb15Ag0028500/Falb15Ag0036000/Falb16Ag0042400/Falb17Ag0024000/Falb17Ag0079600	18
GO:0009640	BP	photomorphogenesis	7/1075	193/24760	0.737597	1	0.851444	Falb04Ag0063900/Falb04Ag0099300/Falb05Ag0083300/Falb09Ag0129400/Falb11Ag0162100/Falb16Ag0077600/Falb17Ag0018600	7
GO:0010224	BP	response to UV-B	5/1075	141/24760	0.737728	1	0.851444	Falb05Ag0032600/Falb07Ag0058200/Falb11Ag0012200/Falb13Ag0102500/Falb13Ag0102600	5
GO:0030139	CC	endocytic vesicle	1/1015	32/24793	0.737754	0.984459	0.837146	Falb16Ag0042400	1
GO:0055076	BP	transition metal ion homeostasis	8/1075	219/24760	0.739107	1	0.851444	Falb01Ag0045900/Falb02Ag0101700/Falb04Ag0161500/Falb06Ag0070800/Falb12Ag0003400/Falb12Ag0104900/Falb14Ag0047900/Falb17Ag0145200	8
GO:0009055	MF	electron transfer activity	2/924	59/20979	0.739704	0.956113	0.660273	Falb06Ag0083700/Falb08Ag0089100	2
GO:0016857	MF	racemase and epimerase activity acting on carbohydrates and derivatives	1/924	30/20979	0.741345	0.956113	0.660273	Falb11Ag0162500	1
GO:0001098	MF	basal transcription machinery binding	1/924	30/20979	0.741345	0.956113	0.660273	Falb05Ag0046000	1
GO:0001099	MF	basal RNA polymerase II transcription machinery binding	1/924	30/20979	0.741345	0.956113	0.660273	Falb05Ag0046000	1
GO:0042646	CC	plastid nucleoid	2/1015	64/24793	0.743299	0.984459	0.837146	Falb04Ag0158600/Falb09Ag0010600	2
GO:0015036	MF	disulfide oxidoreductase activity	3/924	87/20979	0.743351	0.956113	0.660273	Falb01Ag0030000/Falb04Ag0083000/Falb18Ag0211500	3
GO:0010054	BP	trichoblast differentiation	10/1075	271/24760	0.743648	1	0.851444	Falb01Ag0043800/Falb06Ag0026400/Falb06Ag0041200/Falb06Ag0042100/Falb07Ag0095600/Falb09Ag0034700/Falb10Ag0047800/Falb12Ag0080700/Falb14Ag0059300/Falb16Ag0054100	10
GO:0019829	MF	ATPase-coupled cation transmembrane transporter activity	4/924	114/20979	0.744997	0.956113	0.660273	Falb01Ag0171500/Falb01Ag0188600/Falb06Ag0142600/Falb15Ag0471500	4
GO:0042625	MF	ATPase-coupled ion transmembrane transporter activity	4/924	114/20979	0.744997	0.956113	0.660273	Falb01Ag0171500/Falb01Ag0188600/Falb06Ag0142600/Falb15Ag0471500	4
GO:0016591	CC	RNA polymerase II holoenzyme	5/1015	151/24793	0.745101	0.984459	0.837146	Falb05Ag0046000/Falb15Ag0436300/Falb17Ag0097700/Falb17Ag0097800/Falb17Ag0097900	5
GO:0019693	BP	ribose phosphate metabolic process	15/1075	397/24760	0.745192	1	0.851444	Falb01Ag0045700/Falb01Ag0171500/Falb01Ag0196200/Falb02Ag0133900/Falb06Ag0101100/Falb06Ag0151700/Falb08Ag0075400/Falb09Ag0047400/Falb10Ag0086500/Falb11Ag0076000/Falb13Ag0132300/Falb15Ag0419700/Falb16Ag0052500/Falb17Ag0111000/Falb18Ag0027800	15
GO:0009664	BP	plant-type cell wall organization	11/1075	297/24760	0.746363	1	0.851444	Falb03Ag0069700/Falb04Ag0000900/Falb10Ag0055000/Falb10Ag0055400/Falb10Ag0061300/Falb10Ag0149400/Falb13Ag0001400/Falb14Ag0006600/Falb15Ag0001400/Falb18Ag0107300/Falb18Ag0139900	11
GO:0001578	BP	microtubule bundle formation	1/1075	31/24760	0.747632	1	0.851444	Falb06Ag0018300	1
GO:0007409	BP	axonogenesis	1/1075	31/24760	0.747632	1	0.851444	Falb16Ag0042400	1
GO:0016893	MF	endonuclease activity active with either ribo- or deoxyribonucleic acids and producing 5'-phosphomonoesters	2/924	60/20979	0.748106	0.957495	0.661227	Falb02Ag0032500/Falb10Ag0084400	2
GO:0006665	BP	sphingolipid metabolic process	3/1075	89/24760	0.748282	1	0.851444	Falb04Ag0072000/Falb04Ag0072100/Falb17Ag0029900	3
GO:0042866	BP	pyruvate biosynthetic process	3/1075	89/24760	0.748282	1	0.851444	Falb06Ag0101100/Falb11Ag0076000/Falb17Ag0111000	3
GO:0098573	CC	intrinsic component of mitochondrial membrane	3/1015	95/24793	0.751857	0.988266	0.840383	Falb01Ag0012400/Falb12Ag0077900/Falb18Ag0191200	3
GO:1901605	BP	alpha-amino acid metabolic process	16/1075	424/24760	0.752047	1	0.851444	Falb02Ag0089000/Falb03Ag0119500/Falb03Ag0141100/Falb05Ag0087600/Falb05Ag0130400/Falb05Ag0130500/Falb10Ag0013000/Falb11Ag0104400/Falb15Ag0426900/Falb15Ag0427000/Falb17Ag0076600/Falb17Ag0099900/Falb17Ag0162500/Falb18Ag0137900/Falb18Ag0138000/Falb18Ag0191400	16
GO:0006885	BP	regulation of pH	4/1075	117/24760	0.752917	1	0.851444	Falb07Ag0099300/Falb07Ag0099600/Falb07Ag0099700/Falb13Ag0142400	4
GO:1901607	BP	alpha-amino acid biosynthetic process	9/1075	248/24760	0.753814	1	0.851444	Falb02Ag0089000/Falb03Ag0141100/Falb05Ag0087600/Falb10Ag0013000/Falb11Ag0104400/Falb15Ag0426900/Falb15Ag0427000/Falb17Ag0076600/Falb17Ag0099900	9
GO:0042631	BP	cellular response to water deprivation	3/1075	90/24760	0.755029	1	0.851444	Falb10Ag0019100/Falb12Ag0153900/Falb15Ag0043300	3
GO:1901606	BP	alpha-amino acid catabolic process	3/1075	90/24760	0.755029	1	0.851444	Falb05Ag0130400/Falb05Ag0130500/Falb18Ag0191400	3
GO:0019207	MF	kinase regulator activity	2/924	61/20979	0.756275	0.965326	0.666635	Falb01Ag0072800/Falb10Ag0066700	2
GO:0006378	BP	mRNA polyadenylation	2/1075	62/24760	0.757053	1	0.851444	Falb03Ag0081200/Falb11Ag0031300	2
GO:0008333	BP	endosome to lysosome transport	1/1075	32/24760	0.758603	1	0.851444	Falb08Ag0058300	1
GO:0016055	BP	Wnt signaling pathway	1/1075	32/24760	0.758603	1	0.851444	Falb16Ag0042400	1
GO:0030111	BP	regulation of Wnt signaling pathway	1/1075	32/24760	0.758603	1	0.851444	Falb16Ag0042400	1
GO:0080188	BP	gene silencing by RNA-directed DNA methylation	1/1075	32/24760	0.758603	1	0.851444	Falb05Ag0095300	1
GO:0198738	BP	cell-cell signaling by wnt	1/1075	32/24760	0.758603	1	0.851444	Falb16Ag0042400	1
GO:1905114	BP	cell surface receptor signaling pathway involved in cell-cell signaling	1/1075	32/24760	0.758603	1	0.851444	Falb16Ag0042400	1
GO:2000114	BP	regulation of establishment of cell polarity	1/1075	32/24760	0.758603	1	0.851444	Falb16Ag0042400	1
GO:0044877	MF	protein-containing complex binding	19/924	494/20979	0.76037	0.96793	0.668433	Falb05Ag0046000/Falb05Ag0075500/Falb06Ag0013300/Falb06Ag0073200/Falb07Ag0119300/Falb07Ag0119400/Falb09Ag0034700/Falb11Ag0055100/Falb11Ag0103500/Falb11Ag0104300/Falb12Ag0008100/Falb12Ag0080700/Falb13Ag0161300/Falb15Ag0007500/Falb15Ag0007600/Falb17Ag0065400/Falb18Ag0117200/Falb18Ag0197200/Falb18Ag0197500	19
GO:0007015	BP	actin filament organization	8/1075	224/24760	0.761116	1	0.851444	Falb03Ag0045500/Falb06Ag0013300/Falb07Ag0119300/Falb07Ag0119400/Falb10Ag0088100/Falb11Ag0055100/Falb12Ag0008100/Falb16Ag0081800	8
GO:0006661	BP	phosphatidylinositol biosynthetic process	3/1075	91/24760	0.76163	1	0.851444	Falb01Ag0005700/Falb02Ag0159700/Falb08Ag0142400	3
GO:0009124	BP	nucleoside monophosphate biosynthetic process	6/1075	172/24760	0.762002	1	0.851444	Falb01Ag0171500/Falb06Ag0101100/Falb09Ag0047400/Falb11Ag0076000/Falb15Ag0419700/Falb17Ag0111000	6
GO:0035673	MF	oligopeptide transmembrane transporter activity	1/924	32/20979	0.763659	0.969497	0.669515	Falb02Ag0164500	1
GO:0006897	BP	endocytosis	9/1075	251/24760	0.766006	1	0.851444	Falb01Ag0005700/Falb08Ag0058300/Falb09Ag0130100/Falb13Ag0113700/Falb13Ag0167600/Falb14Ag0063700/Falb14Ag0063800/Falb16Ag0042400/Falb17Ag0208600	9
GO:0032535	BP	regulation of cellular component size	9/1075	251/24760	0.766006	1	0.851444	Falb02Ag0027500/Falb03Ag0045500/Falb03Ag0051900/Falb04Ag0143600/Falb10Ag0088100/Falb13Ag0042400/Falb15Ag0042900/Falb15Ag0043000/Falb16Ag0081800	9
GO:0034404	BP	nucleobase-containing small molecule biosynthetic process	6/1075	173/24760	0.766793	1	0.851444	Falb01Ag0196200/Falb06Ag0101100/Falb06Ag0151700/Falb11Ag0076000/Falb17Ag0111000/Falb18Ag0027800	6
GO:0000160	BP	phosphorelay signal transduction system	10/1075	277/24760	0.767211	1	0.851444	Falb02Ag0058100/Falb02Ag0103200/Falb04Ag0088300/Falb04Ag0093600/Falb13Ag0027300/Falb15Ag0436300/Falb16Ag0004700/Falb17Ag0097700/Falb17Ag0097800/Falb17Ag0097900	10
GO:0048469	BP	cell maturation	10/1075	277/24760	0.767211	1	0.851444	Falb01Ag0043800/Falb06Ag0026400/Falb06Ag0041200/Falb06Ag0042100/Falb07Ag0095600/Falb09Ag0034700/Falb10Ag0047800/Falb12Ag0080700/Falb14Ag0059300/Falb16Ag0054100	10
GO:0015985	BP	energy coupled proton transport down electrochemical gradient	1/1075	33/24760	0.769097	1	0.851444	Falb01Ag0171500	1
GO:0015986	BP	ATP synthesis coupled proton transport	1/1075	33/24760	0.769097	1	0.851444	Falb01Ag0171500	1
GO:0017000	BP	antibiotic biosynthetic process	1/1075	33/24760	0.769097	1	0.851444	Falb05Ag0032600	1
GO:0032210	BP	regulation of telomere maintenance via telomerase	1/1075	33/24760	0.769097	1	0.851444	Falb11Ag0085800	1
GO:0008033	BP	tRNA processing	5/1075	147/24760	0.769855	1	0.851444	Falb02Ag0032500/Falb06Ag0069700/Falb10Ag0084400/Falb18Ag0027400/Falb18Ag0027700	5
GO:0051607	BP	defense response to virus	5/1075	147/24760	0.769855	1	0.851444	Falb01Ag0124900/Falb05Ag0016400/Falb15Ag0468900/Falb15Ag0476500/Falb17Ag0121500	5
GO:0140546	BP	defense response to symbiont	5/1075	147/24760	0.769855	1	0.851444	Falb01Ag0124900/Falb05Ag0016400/Falb15Ag0468900/Falb15Ag0476500/Falb17Ag0121500	5
GO:0007140	BP	male meiotic nuclear division	2/1075	64/24760	0.772434	1	0.851444	Falb14Ag0093000/Falb14Ag0093100	2
GO:0007369	BP	gastrulation	2/1075	64/24760	0.772434	1	0.851444	Falb09Ag0063700/Falb16Ag0042400	2
GO:0043631	BP	RNA polyadenylation	2/1075	64/24760	0.772434	1	0.851444	Falb03Ag0081200/Falb11Ag0031300	2
GO:0009308	BP	amine metabolic process	8/1075	227/24760	0.773671	1	0.851444	Falb02Ag0134700/Falb03Ag0079600/Falb07Ag0139300/Falb12Ag0033600/Falb12Ag0131700/Falb15Ag0426900/Falb15Ag0427000/Falb17Ag0099900	8
GO:0034212	MF	peptide N-acetyltransferase activity	1/924	33/20979	0.774085	0.975264	0.673498	Falb05Ag0095300	1
GO:0031334	BP	positive regulation of protein-containing complex assembly	3/1075	93/24760	0.774398	1	0.851444	Falb03Ag0045500/Falb10Ag0088100/Falb16Ag0081800	3
GO:0071462	BP	cellular response to water stimulus	3/1075	93/24760	0.774398	1	0.851444	Falb10Ag0019100/Falb12Ag0153900/Falb15Ag0043300	3
GO:0005244	MF	voltage-gated ion channel activity	4/924	119/20979	0.774413	0.975264	0.673498	Falb01Ag0089900/Falb04Ag0030700/Falb11Ag0166300/Falb14Ag0089300	4
GO:0022832	MF	voltage-gated channel activity	4/924	119/20979	0.774413	0.975264	0.673498	Falb01Ag0089900/Falb04Ag0030700/Falb11Ag0166300/Falb14Ag0089300	4
GO:0098794	CC	postsynapse	1/1015	36/24793	0.778184	1	0.850361	Falb13Ag0167600	1
GO:0006401	BP	RNA catabolic process	10/1075	280/24760	0.778407	1	0.851444	Falb01Ag0095900/Falb02Ag0003900/Falb08Ag0118800/Falb08Ag0122400/Falb14Ag0069800/Falb15Ag0039500/Falb15Ag0040200/Falb15Ag0046400/Falb15Ag0416800/Falb17Ag0200100	10
GO:0000712	BP	resolution of meiotic recombination intermediates	1/1075	34/24760	0.779135	1	0.851444	Falb13Ag0011300	1
GO:0016554	BP	cytidine to uridine editing	1/1075	34/24760	0.779135	1	0.851444	Falb06Ag0041500	1
GO:0032968	BP	positive regulation of transcription elongation from RNA polymerase II promoter	1/1075	34/24760	0.779135	1	0.851444	Falb05Ag0046000	1
GO:0035672	BP	oligopeptide transmembrane transport	1/1075	34/24760	0.779135	1	0.851444	Falb02Ag0164500	1
GO:2000762	BP	regulation of phenylpropanoid metabolic process	1/1075	34/24760	0.779135	1	0.851444	Falb16Ag0097800	1
GO:0044092	BP	negative regulation of molecular function	13/1075	357/24760	0.779387	1	0.851444	Falb04Ag0003500/Falb04Ag0003600/Falb04Ag0003700/Falb05Ag0033400/Falb05Ag0033500/Falb06Ag0107800/Falb06Ag0107900/Falb13Ag0023700/Falb13Ag0023800/Falb13Ag0023900/Falb13Ag0133700/Falb16Ag0038400/Falb16Ag0038500	13
GO:0050660	MF	flavin adenine dinucleotide binding	2/924	64/20979	0.779417	0.978948	0.676042	Falb06Ag0083700/Falb08Ag0089100	2
GO:0030837	BP	negative regulation of actin filament polymerization	3/1075	94/24760	0.780569	1	0.851444	Falb03Ag0045500/Falb10Ag0088100/Falb16Ag0081800	3
GO:0004553	MF	hydrolase activity hydrolyzing O-glycosyl compounds	16/924	428/20979	0.783827	0.981868	0.678059	Falb02Ag0098000/Falb04Ag0038700/Falb04Ag0038800/Falb04Ag0038900/Falb04Ag0039200/Falb05Ag0102200/Falb07Ag0176500/Falb10Ag0038100/Falb10Ag0086800/Falb11Ag0072300/Falb12Ag0030100/Falb14Ag0100900/Falb15Ag0027800/Falb15Ag0027900/Falb18Ag0072500/Falb18Ag0072800	16
GO:0032970	BP	regulation of actin filament-based process	6/1075	177/24760	0.785238	1	0.851444	Falb03Ag0045500/Falb06Ag0073200/Falb10Ag0088100/Falb15Ag0007500/Falb15Ag0007600/Falb16Ag0081800	6
GO:0006096	BP	glycolytic process	3/1075	95/24760	0.786601	1	0.851444	Falb06Ag0101100/Falb11Ag0076000/Falb17Ag0111000	3
GO:0006757	BP	ATP generation from ADP	3/1075	95/24760	0.786601	1	0.851444	Falb06Ag0101100/Falb11Ag0076000/Falb17Ag0111000	3
GO:0009084	BP	glutamine family amino acid biosynthetic process	2/1075	66/24760	0.786959	1	0.851444	Falb05Ag0087600/Falb11Ag0104400	2
GO:0005978	BP	glycogen biosynthetic process	1/1075	35/24760	0.788738	1	0.851444	Falb15Ag0043300	1
GO:0032206	BP	positive regulation of telomere maintenance	1/1075	35/24760	0.788738	1	0.851444	Falb11Ag0085800	1
GO:0140458	BP	pre-transcriptional gene silencing by RNA	1/1075	35/24760	0.788738	1	0.851444	Falb05Ag0095300	1
GO:0048581	BP	negative regulation of post-embryonic development	8/1075	231/24760	0.789656	1	0.851444	Falb03Ag0095300/Falb04Ag0022900/Falb04Ag0023200/Falb04Ag0023600/Falb05Ag0046000/Falb09Ag0088700/Falb09Ag0125600/Falb12Ag0125200	8
GO:0070925	BP	organelle assembly	15/1075	412/24760	0.792447	1	0.851444	Falb01Ag0005700/Falb02Ag0043500/Falb02Ag0043600/Falb05Ag0035300/Falb06Ag0013000/Falb09Ag0130100/Falb10Ag0081900/Falb12Ag0007900/Falb13Ag0113700/Falb14Ag0063700/Falb14Ag0063800/Falb14Ag0115800/Falb15Ag0018500/Falb17Ag0167900/Falb18Ag0069500	15
GO:0071555	BP	cell wall organization	15/1075	412/24760	0.792447	1	0.851444	Falb03Ag0049200/Falb03Ag0049300/Falb03Ag0069700/Falb04Ag0000900/Falb07Ag0176500/Falb10Ag0055000/Falb10Ag0055400/Falb10Ag0061300/Falb10Ag0149400/Falb13Ag0001400/Falb14Ag0006600/Falb15Ag0001400/Falb16Ag0097800/Falb18Ag0107300/Falb18Ag0139900	15
GO:0032272	BP	negative regulation of protein polymerization	3/1075	96/24760	0.792494	1	0.851444	Falb03Ag0045500/Falb10Ag0088100/Falb16Ag0081800	3
GO:0061136	BP	regulation of proteasomal protein catabolic process	3/1075	96/24760	0.792494	1	0.851444	Falb01Ag0012900/Falb01Ag0019600/Falb12Ag0108800	3
GO:1903050	BP	regulation of proteolysis involved in cellular protein catabolic process	3/1075	96/24760	0.792494	1	0.851444	Falb01Ag0012900/Falb01Ag0019600/Falb12Ag0108800	3
GO:0022625	CC	cytosolic large ribosomal subunit	7/1015	218/24793	0.793166	1	0.850361	Falb02Ag0043500/Falb02Ag0043600/Falb07Ag0151800/Falb08Ag0093500/Falb15Ag0015700/Falb15Ag0015900/Falb15Ag0018500	7
GO:0035250	MF	UDP-galactosyltransferase activity	1/924	35/20979	0.793577	0.990937	0.684321	Falb15Ag0043300	1
GO:0009682	BP	induced systemic resistance	2/1075	67/24760	0.79391	1	0.851444	Falb12Ag0125000/Falb17Ag0076900	2
GO:0004721	MF	phosphoprotein phosphatase activity	5/924	150/20979	0.795274	0.990937	0.684321	Falb01Ag0182700/Falb06Ag0135700/Falb07Ag0152500/Falb11Ag0079300/Falb15Ag0485700	5
GO:0005667	CC	transcription regulator complex	9/1015	275/24793	0.797242	1	0.850361	Falb05Ag0095300/Falb06Ag0118900/Falb11Ag0026600/Falb13Ag0081400/Falb15Ag0436300/Falb17Ag0097700/Falb17Ag0097800/Falb17Ag0097900/Falb18Ag0037100	9
GO:0030003	BP	cellular cation homeostasis	12/1075	337/24760	0.797278	1	0.851444	Falb01Ag0045900/Falb02Ag0101700/Falb04Ag0161500/Falb06Ag0070800/Falb06Ag0073200/Falb11Ag0166300/Falb12Ag0003400/Falb12Ag0104900/Falb14Ag0047900/Falb15Ag0007500/Falb15Ag0007600/Falb17Ag0145200	12
GO:0009395	BP	phospholipid catabolic process	1/1075	36/24760	0.797923	1	0.851444	Falb13Ag0130100	1
GO:0010112	BP	regulation of systemic acquired resistance	1/1075	36/24760	0.797923	1	0.851444	Falb05Ag0032600	1
GO:0034755	BP	iron ion transmembrane transport	1/1075	36/24760	0.797923	1	0.851444	Falb17Ag0124600	1
GO:0071219	BP	cellular response to molecule of bacterial origin	1/1075	36/24760	0.797923	1	0.851444	Falb05Ag0032600	1
GO:0005381	MF	iron ion transmembrane transporter activity	1/924	36/20979	0.802684	0.991274	0.684554	Falb17Ag0124600	1
GO:0090066	BP	regulation of anatomical structure size	9/1075	261/24760	0.803527	1	0.851444	Falb02Ag0027500/Falb03Ag0045500/Falb03Ag0051900/Falb04Ag0143600/Falb10Ag0088100/Falb13Ag0042400/Falb15Ag0042900/Falb15Ag0043000/Falb16Ag0081800	9
GO:0035821	BP	modulation of process of other organism	3/1075	98/24760	0.803873	1	0.851444	Falb05Ag0016400/Falb10Ag0108000/Falb14Ag0116900	3
GO:0043624	BP	cellular protein complex disassembly	3/1075	98/24760	0.803873	1	0.851444	Falb03Ag0045500/Falb10Ag0088100/Falb16Ag0081800	3
GO:1903362	BP	regulation of cellular protein catabolic process	3/1075	98/24760	0.803873	1	0.851444	Falb01Ag0012900/Falb01Ag0019600/Falb12Ag0108800	3
GO:0071695	BP	anatomical structure maturation	15/1075	416/24760	0.803941	1	0.851444	Falb01Ag0043800/Falb03Ag0133700/Falb04Ag0053300/Falb06Ag0026400/Falb06Ag0041200/Falb06Ag0042100/Falb07Ag0095600/Falb09Ag0030100/Falb09Ag0034700/Falb10Ag0047800/Falb12Ag0080700/Falb14Ag0059300/Falb16Ag0000500/Falb16Ag0000600/Falb16Ag0054100	15
GO:0003712	MF	transcription coregulator activity	6/924	179/20979	0.805253	0.991274	0.684554	Falb01Ag0036800/Falb04Ag0055400/Falb15Ag0436300/Falb17Ag0097700/Falb17Ag0097800/Falb17Ag0097900	6
GO:0098562	CC	cytoplasmic side of membrane	2/1015	73/24793	0.805781	1	0.850361	Falb07Ag0130300/Falb07Ag0130400	2
GO:0001228	MF	DNA-binding transcription activator activity RNA polymerase II-specific	4/924	125/20979	0.806107	0.991274	0.684554	Falb01Ag0000900/Falb02Ag0169000/Falb02Ag0169100/Falb18Ag0145800	4
GO:0001216	MF	DNA-binding transcription activator activity	4/924	125/20979	0.806107	0.991274	0.684554	Falb01Ag0000900/Falb02Ag0169000/Falb02Ag0169100/Falb18Ag0145800	4
GO:0006163	BP	purine nucleotide metabolic process	12/1075	340/24760	0.806648	1	0.851444	Falb01Ag0045700/Falb01Ag0171500/Falb02Ag0133900/Falb05Ag0064500/Falb06Ag0101100/Falb09Ag0047400/Falb10Ag0086500/Falb10Ag0097700/Falb11Ag0076000/Falb15Ag0419700/Falb16Ag0052500/Falb17Ag0111000	12
GO:0009616	BP	RNAi-mediated antiviral immune response	1/1075	37/24760	0.806709	1	0.851444	Falb05Ag0016400	1
GO:0010623	BP	programmed cell death involved in cell development	1/1075	37/24760	0.806709	1	0.851444	Falb08Ag0058300	1
GO:0034243	BP	regulation of transcription elongation from RNA polymerase II promoter	1/1075	37/24760	0.806709	1	0.851444	Falb05Ag0046000	1
GO:0048667	BP	cell morphogenesis involved in neuron differentiation	1/1075	37/24760	0.806709	1	0.851444	Falb16Ag0042400	1
GO:0052018	BP	modulation by symbiont of RNA levels in host	1/1075	37/24760	0.806709	1	0.851444	Falb05Ag0016400	1
GO:0052249	BP	modulation of RNA levels in other organism involved in symbiotic interaction	1/1075	37/24760	0.806709	1	0.851444	Falb05Ag0016400	1
GO:1904356	BP	regulation of telomere maintenance via telomere lengthening	1/1075	37/24760	0.806709	1	0.851444	Falb11Ag0085800	1
GO:0010162	BP	seed dormancy process	2/1075	69/24760	0.807213	1	0.851444	Falb16Ag0000500/Falb16Ag0000600	2
GO:0022611	BP	dormancy process	2/1075	69/24760	0.807213	1	0.851444	Falb16Ag0000500/Falb16Ag0000600	2
GO:0004712	MF	protein serine/threonine/tyrosine kinase activity	2/924	68/20979	0.807263	0.991274	0.684554	Falb04Ag0088300/Falb04Ag0093600	2
GO:0010039	BP	response to iron ion	5/1075	155/24760	0.807908	1	0.851444	Falb04Ag0048200/Falb04Ag0048300/Falb04Ag0088300/Falb04Ag0093600/Falb17Ag0124600	5
GO:0008270	MF	zinc ion binding	11/924	310/20979	0.808173	0.991274	0.684554	Falb01Ag0095900/Falb02Ag0003900/Falb03Ag0123000/Falb05Ag0078300/Falb05Ag0078400/Falb08Ag0100300/Falb09Ag0043800/Falb12Ag0075700/Falb14Ag0069800/Falb17Ag0076600/Falb17Ag0200100	11
GO:0016032	BP	viral process	3/1075	99/24760	0.809363	1	0.851444	Falb12Ag0007900/Falb17Ag0167900/Falb18Ag0069500	3
GO:0046031	BP	ADP metabolic process	3/1075	99/24760	0.809363	1	0.851444	Falb06Ag0101100/Falb11Ag0076000/Falb17Ag0111000	3
GO:0006754	BP	ATP biosynthetic process	4/1075	128/24760	0.811671	1	0.851444	Falb01Ag0171500/Falb06Ag0101100/Falb11Ag0076000/Falb17Ag0111000	4
GO:0072657	BP	protein localization to membrane	4/1075	128/24760	0.811671	1	0.851444	Falb06Ag0073200/Falb15Ag0007500/Falb15Ag0007600/Falb16Ag0042400	4
GO:0002252	BP	immune effector process	8/1075	237/24760	0.81204	1	0.851444	Falb01Ag0124900/Falb04Ag0038700/Falb04Ag0038900/Falb05Ag0016400/Falb15Ag0468900/Falb15Ag0476500/Falb16Ag0042400/Falb17Ag0121500	8
GO:0005096	MF	GTPase activator activity	6/924	181/20979	0.813532	0.995256	0.687304	Falb04Ag0085800/Falb09Ag0117400/Falb10Ag0094600/Falb14Ag0031300/Falb16Ag0113500/Falb17Ag0045200	6
GO:0006826	BP	iron ion transport	2/1075	70/24760	0.813574	1	0.851444	Falb06Ag0148300/Falb17Ag0124600	2
GO:0044070	BP	regulation of anion transport	2/1075	70/24760	0.813574	1	0.851444	Falb04Ag0060200/Falb05Ag0030300	2
GO:0032786	BP	positive regulation of DNA-templated transcription elongation	1/1075	38/24760	0.815114	1	0.851444	Falb05Ag0046000	1
GO:0001816	BP	cytokine production	1/1075	38/24760	0.815114	1	0.851444	Falb16Ag0042400	1
GO:0001817	BP	regulation of cytokine production	1/1075	38/24760	0.815114	1	0.851444	Falb16Ag0042400	1
GO:0006949	BP	syncytium formation	1/1075	38/24760	0.815114	1	0.851444	Falb16Ag0042400	1
GO:0009067	BP	aspartate family amino acid biosynthetic process	1/1075	38/24760	0.815114	1	0.851444	Falb17Ag0076600	1
GO:0030155	BP	regulation of cell adhesion	1/1075	38/24760	0.815114	1	0.851444	Falb16Ag0042400	1
GO:0044042	BP	glucan metabolic process	12/1075	343/24760	0.815697	1	0.851444	Falb02Ag0098000/Falb03Ag0069700/Falb04Ag0000900/Falb07Ag0104100/Falb07Ag0104400/Falb14Ag0100900/Falb15Ag0027800/Falb15Ag0027900/Falb15Ag0043300/Falb17Ag0149700/Falb17Ag0176300/Falb17Ag0176400	12
GO:0009152	BP	purine ribonucleotide biosynthetic process	7/1075	212/24760	0.818382	1	0.851444	Falb01Ag0171500/Falb06Ag0101100/Falb09Ag0047400/Falb10Ag0086500/Falb11Ag0076000/Falb15Ag0419700/Falb17Ag0111000	7
GO:0009744	BP	response to sucrose	6/1075	185/24760	0.818768	1	0.851444	Falb03Ag0133700/Falb04Ag0053300/Falb04Ag0088300/Falb04Ag0093600/Falb09Ag0030100/Falb17Ag0031000	6
GO:0034285	BP	response to disaccharide	6/1075	185/24760	0.818768	1	0.851444	Falb03Ag0133700/Falb04Ag0053300/Falb04Ag0088300/Falb04Ag0093600/Falb09Ag0030100/Falb17Ag0031000	6
GO:0048868	BP	pollen tube development	13/1075	370/24760	0.818921	1	0.851444	Falb05Ag0033400/Falb07Ag0149600/Falb11Ag0019600/Falb11Ag0019700/Falb11Ag0019800/Falb11Ag0020000/Falb11Ag0020100/Falb11Ag0020200/Falb11Ag0021300/Falb11Ag0055100/Falb11Ag0078400/Falb11Ag0166300/Falb13Ag0089800	13
GO:0009063	BP	cellular amino acid catabolic process	3/1075	101/24760	0.819954	1	0.851444	Falb05Ag0130400/Falb05Ag0130500/Falb18Ag0191400	3
GO:0003678	MF	DNA helicase activity	2/924	70/20979	0.819978	0.999588	0.690295	Falb12Ag0175900/Falb12Ag0194700	2
GO:0008272	BP	sulfate transport	1/1075	39/24760	0.823153	1	0.851444	Falb02Ag0150100	1
GO:0016553	BP	base conversion or substitution editing	1/1075	39/24760	0.823153	1	0.851444	Falb06Ag0041500	1
GO:0000096	BP	sulfur amino acid metabolic process	3/1075	102/24760	0.825059	1	0.851444	Falb03Ag0119500/Falb17Ag0076600/Falb17Ag0162500	3
GO:0031333	BP	negative regulation of protein-containing complex assembly	3/1075	102/24760	0.825059	1	0.851444	Falb03Ag0045500/Falb10Ag0088100/Falb16Ag0081800	3
GO:0051494	BP	negative regulation of cytoskeleton organization	3/1075	102/24760	0.825059	1	0.851444	Falb03Ag0045500/Falb10Ag0088100/Falb16Ag0081800	3
GO:1902904	BP	negative regulation of supramolecular fiber organization	3/1075	102/24760	0.825059	1	0.851444	Falb03Ag0045500/Falb10Ag0088100/Falb16Ag0081800	3
GO:0022839	MF	ion gated channel activity	4/924	129/20979	0.825154	0.999588	0.690295	Falb01Ag0089900/Falb04Ag0030700/Falb11Ag0166300/Falb14Ag0089300	4
GO:0005507	MF	copper ion binding	9/924	264/20979	0.826722	0.999588	0.690295	Falb01Ag0182000/Falb06Ag0083700/Falb07Ag0084500/Falb07Ag0135800/Falb08Ag0089100/Falb14Ag0052200/Falb14Ag0052300/Falb15Ag0053800/Falb17Ag0076600	9
GO:0043021	MF	ribonucleoprotein complex binding	3/924	101/20979	0.827548	0.999588	0.690295	Falb11Ag0103500/Falb11Ag0104300/Falb17Ag0065400	3
GO:0072521	BP	purine-containing compound metabolic process	14/1075	399/24760	0.827555	1	0.851444	Falb01Ag0045700/Falb01Ag0171500/Falb02Ag0133900/Falb05Ag0064500/Falb06Ag0101100/Falb07Ag0130300/Falb07Ag0130400/Falb09Ag0047400/Falb10Ag0086500/Falb10Ag0097700/Falb11Ag0076000/Falb15Ag0419700/Falb16Ag0052500/Falb17Ag0111000	14
GO:0005798	CC	Golgi-associated vesicle	3/1015	109/24793	0.828626	1	0.850361	Falb18Ag0117200/Falb18Ag0197200/Falb18Ag0197500	3
GO:0009199	BP	ribonucleoside triphosphate metabolic process	7/1075	215/24760	0.829166	1	0.851444	Falb01Ag0171500/Falb01Ag0196200/Falb06Ag0101100/Falb06Ag0151700/Falb11Ag0076000/Falb17Ag0111000/Falb18Ag0027800	7
GO:0048587	BP	regulation of short-day photoperiodism flowering	1/1075	40/24760	0.830844	1	0.851444	Falb09Ag0125600	1
GO:0006635	BP	fatty acid beta-oxidation	2/1075	73/24760	0.831543	1	0.851444	Falb06Ag0083700/Falb08Ag0089100	2
GO:0043408	BP	regulation of MAPK cascade	2/1075	73/24760	0.831543	1	0.851444	Falb13Ag0008100/Falb16Ag0009600	2
GO:0005200	MF	structural constituent of cytoskeleton	2/924	72/20979	0.831935	0.999588	0.690295	Falb13Ag0168500/Falb13Ag0172300	2
GO:0008047	MF	enzyme activator activity	6/924	186/20979	0.833021	0.999588	0.690295	Falb04Ag0085800/Falb09Ag0117400/Falb10Ag0094600/Falb14Ag0031300/Falb16Ag0113500/Falb17Ag0045200	6
GO:0140677	MF	molecular function activator activity	6/924	186/20979	0.833021	0.999588	0.690295	Falb04Ag0085800/Falb09Ag0117400/Falb10Ag0094600/Falb14Ag0031300/Falb16Ag0113500/Falb17Ag0045200	6
GO:0044297	CC	cell body	1/1015	43/24793	0.834533	1	0.850361	Falb11Ag0085800	1
GO:0010053	BP	root epidermal cell differentiation	10/1075	297/24760	0.834582	1	0.851444	Falb01Ag0043800/Falb06Ag0026400/Falb06Ag0041200/Falb06Ag0042100/Falb07Ag0095600/Falb09Ag0034700/Falb10Ag0047800/Falb12Ag0080700/Falb14Ag0059300/Falb16Ag0054100	10
GO:0010017	BP	red or far-red light signaling pathway	3/1075	104/24760	0.834899	1	0.851444	Falb09Ag0125700/Falb10Ag0044200/Falb17Ag0027100	3
GO:1901659	BP	glycosyl compound biosynthetic process	5/1075	162/24760	0.836943	1	0.851444	Falb01Ag0196200/Falb03Ag0119500/Falb06Ag0151700/Falb17Ag0162500/Falb18Ag0027800	5
GO:0008360	BP	regulation of cell shape	2/1075	74/24760	0.837177	1	0.851444	Falb03Ag0078700/Falb15Ag0036000	2
GO:0043200	BP	response to amino acid	2/1075	74/24760	0.837177	1	0.851444	Falb04Ag0030100/Falb04Ag0030300	2
GO:0005615	CC	extracellular space	5/1015	172/24793	0.837359	1	0.850361	Falb01Ag0030000/Falb04Ag0038700/Falb04Ag0038900/Falb04Ag0083000/Falb18Ag0211500	5
GO:0016811	MF	hydrolase activity acting on carbon-nitrogen (but not peptide) bonds in linear amides	2/924	73/20979	0.837641	0.999588	0.690295	Falb08Ag0070300/Falb15Ag0419100	2
GO:0007568	BP	aging	14/1075	403/24760	0.837877	1	0.851444	Falb01Ag0095900/Falb02Ag0003900/Falb03Ag0107600/Falb03Ag0107700/Falb03Ag0107800/Falb03Ag0107900/Falb03Ag0123000/Falb07Ag0174900/Falb09Ag0043800/Falb12Ag0075700/Falb13Ag0089600/Falb14Ag0069800/Falb17Ag0200100/Falb18Ag0170800	14
GO:0006346	BP	DNA methylation-dependent heterochromatin assembly	1/1075	41/24760	0.8382	1	0.851444	Falb05Ag0095300	1
GO:0048812	BP	neuron projection morphogenesis	1/1075	41/24760	0.8382	1	0.851444	Falb16Ag0042400	1
GO:0048858	BP	cell projection morphogenesis	1/1075	41/24760	0.8382	1	0.851444	Falb16Ag0042400	1
GO:0120039	BP	plasma membrane bounded cell projection morphogenesis	1/1075	41/24760	0.8382	1	0.851444	Falb16Ag0042400	1
GO:0008289	MF	lipid binding	10/924	294/20979	0.838577	0.999588	0.690295	Falb02Ag0111000/Falb02Ag0159700/Falb04Ag0085800/Falb08Ag0060900/Falb08Ag0142400/Falb09Ag0117400/Falb10Ag0094600/Falb14Ag0031300/Falb16Ag0113500/Falb17Ag0045200	10
GO:0032553	MF	ribonucleotide binding	15/924	423/20979	0.838848	0.999588	0.690295	Falb02Ag0054600/Falb02Ag0054700/Falb02Ag0054800/Falb02Ag0054900/Falb04Ag0099300/Falb05Ag0064500/Falb05Ag0083300/Falb09Ag0034700/Falb10Ag0097700/Falb11Ag0055100/Falb11Ag0123400/Falb11Ag0126500/Falb12Ag0080700/Falb15Ag0458100/Falb18Ag0128200	15
GO:0006165	BP	nucleoside diphosphate phosphorylation	3/1075	105/24760	0.839637	1	0.851444	Falb06Ag0101100/Falb11Ag0076000/Falb17Ag0111000	3
GO:0015935	CC	small ribosomal subunit	4/1015	143/24793	0.841771	1	0.850361	Falb02Ag0039000/Falb17Ag0208400/Falb18Ag0001800/Falb18Ag0021800	4
GO:0030684	CC	preribosome	3/1015	112/24793	0.842143	1	0.850361	Falb11Ag0103500/Falb11Ag0104300/Falb17Ag0065400	3
GO:0000030	MF	mannosyltransferase activity	1/924	41/20979	0.84254	0.999588	0.690295	Falb10Ag0108000	1
GO:0018024	MF	histone-lysine N-methyltransferase activity	1/924	41/20979	0.84254	0.999588	0.690295	Falb01Ag0036800	1
GO:0045036	BP	protein targeting to chloroplast	2/1075	75/24760	0.842639	1	0.851444	Falb04Ag0099300/Falb05Ag0083300	2
GO:0072596	BP	establishment of protein localization to chloroplast	2/1075	75/24760	0.842639	1	0.851444	Falb04Ag0099300/Falb05Ag0083300	2
GO:2000069	BP	regulation of post-embryonic root development	2/1075	75/24760	0.842639	1	0.851444	Falb04Ag0088300/Falb04Ag0093600	2
GO:0070417	BP	cellular response to cold	3/1075	106/24760	0.844258	1	0.851444	Falb04Ag0060200/Falb05Ag0030300/Falb15Ag0043300	3
GO:0071489	BP	cellular response to red or far red light	3/1075	106/24760	0.844258	1	0.851444	Falb09Ag0125700/Falb10Ag0044200/Falb17Ag0027100	3
GO:0009986	CC	cell surface	2/1015	80/24793	0.844628	1	0.850361	Falb15Ag0027800/Falb15Ag0027900	2
GO:0002793	BP	positive regulation of peptide secretion	1/1075	42/24760	0.845236	1	0.851444	Falb16Ag0042400	1
GO:0006857	BP	oligopeptide transport	1/1075	42/24760	0.845236	1	0.851444	Falb02Ag0164500	1
GO:0009638	BP	phototropism	1/1075	42/24760	0.845236	1	0.851444	Falb10Ag0044200	1
GO:0010197	BP	polar nucleus fusion	1/1075	42/24760	0.845236	1	0.851444	Falb09Ag0057700	1
GO:0010470	BP	regulation of gastrulation	1/1075	42/24760	0.845236	1	0.851444	Falb16Ag0042400	1
GO:0045005	BP	DNA-dependent DNA replication maintenance of fidelity	1/1075	42/24760	0.845236	1	0.851444	Falb13Ag0011300	1
GO:0050714	BP	positive regulation of protein secretion	1/1075	42/24760	0.845236	1	0.851444	Falb16Ag0042400	1
GO:0061564	BP	axon development	1/1075	42/24760	0.845236	1	0.851444	Falb16Ag0042400	1
GO:0006164	BP	purine nucleotide biosynthetic process	7/1075	220/24760	0.846009	1	0.851444	Falb01Ag0171500/Falb06Ag0101100/Falb09Ag0047400/Falb10Ag0086500/Falb11Ag0076000/Falb15Ag0419700/Falb17Ag0111000	7
GO:0005102	MF	signaling receptor binding	8/924	244/20979	0.847144	0.999951	0.690546	Falb03Ag0090000/Falb12Ag0143600/Falb12Ag0178700/Falb12Ag0192100/Falb13Ag0039800/Falb15Ag0431500/Falb16Ag0042400/Falb16Ag0048100	8
GO:0002520	BP	immune system development	2/1075	76/24760	0.847935	1	0.851444	Falb03Ag0081200/Falb11Ag0031300	2
GO:0016144	BP	S-glycoside biosynthetic process	2/1075	76/24760	0.847935	1	0.851444	Falb03Ag0119500/Falb17Ag0162500	2
GO:0019758	BP	glycosinolate biosynthetic process	2/1075	76/24760	0.847935	1	0.851444	Falb03Ag0119500/Falb17Ag0162500	2
GO:0019761	BP	glucosinolate biosynthetic process	2/1075	76/24760	0.847935	1	0.851444	Falb03Ag0119500/Falb17Ag0162500	2
GO:0048573	BP	photoperiodism flowering	11/1075	329/24760	0.849888	1	0.851444	Falb03Ag0095300/Falb04Ag0022900/Falb04Ag0023200/Falb04Ag0023600/Falb07Ag0104100/Falb07Ag0104400/Falb09Ag0088700/Falb09Ag0125600/Falb12Ag0125200/Falb13Ag0168500/Falb13Ag0172300	11
GO:0034637	BP	cellular carbohydrate biosynthetic process	14/1075	408/24760	0.850115	1	0.851444	Falb02Ag0112600/Falb03Ag0069700/Falb04Ag0000900/Falb04Ag0124200/Falb08Ag0108200/Falb09Ag0096100/Falb10Ag0149400/Falb11Ag0086200/Falb15Ag0028500/Falb15Ag0043300/Falb17Ag0079600/Falb17Ag0149700/Falb17Ag0176300/Falb17Ag0176400	14
GO:0031123	BP	RNA 3'-end processing	4/1075	137/24760	0.850783	1	0.851444	Falb02Ag0032500/Falb03Ag0081200/Falb10Ag0084400/Falb11Ag0031300	4
GO:0048193	BP	Golgi vesicle transport	10/1075	303/24760	0.851561	1	0.851444	Falb02Ag0054600/Falb02Ag0054700/Falb02Ag0054800/Falb02Ag0054900/Falb06Ag0073200/Falb15Ag0007500/Falb15Ag0007600/Falb18Ag0117200/Falb18Ag0197200/Falb18Ag0197500	10
GO:0000741	BP	karyogamy	1/1075	43/24760	0.851967	1	0.851444	Falb09Ag0057700	1
GO:0007004	BP	telomere maintenance via telomerase	1/1075	43/24760	0.851967	1	0.851444	Falb11Ag0085800	1
GO:0007281	BP	germ cell development	1/1075	43/24760	0.851967	1	0.851444	Falb08Ag0058300	1
GO:1901658	BP	glycosyl compound catabolic process	1/1075	43/24760	0.851967	1	0.851444	Falb16Ag0097800	1
GO:0005765	CC	lysosomal membrane	1/1015	46/24793	0.854067	1	0.850361	Falb08Ag0058300	1
GO:0005770	CC	late endosome	5/1015	177/24793	0.85476	1	0.850361	Falb08Ag0058300/Falb10Ag0146400/Falb13Ag0115100/Falb16Ag0066600/Falb18Ag0048000	5
GO:0044769	MF	ATPase activity coupled to transmembrane movement of ions rotational mechanism	1/924	43/20979	0.856131	0.999951	0.690546	Falb01Ag0171500	1
GO:0140104	MF	molecular carrier activity	1/924	43/20979	0.856131	0.999951	0.690546	Falb18Ag0141600	1
GO:1990837	MF	sequence-specific double-stranded DNA binding	11/924	327/20979	0.857286	0.999951	0.690546	Falb01Ag0124900/Falb03Ag0095300/Falb04Ag0022900/Falb04Ag0023200/Falb04Ag0023600/Falb11Ag0026600/Falb12Ag0125200/Falb13Ag0081400/Falb15Ag0468900/Falb15Ag0476500/Falb17Ag0121500	11
GO:0006400	BP	tRNA modification	3/1075	109/24760	0.857432	1	0.851444	Falb06Ag0069700/Falb18Ag0027400/Falb18Ag0027700	3
GO:0018958	BP	phenol-containing compound metabolic process	3/1075	109/24760	0.857432	1	0.851444	Falb05Ag0032600/Falb10Ag0149400/Falb16Ag0042400	3
GO:0042147	BP	retrograde transport endosome to Golgi	2/1075	78/24760	0.858043	1	0.851444	Falb02Ag0159700/Falb08Ag0142400	2
GO:0051053	BP	negative regulation of DNA metabolic process	2/1075	78/24760	0.858043	1	0.851444	Falb18Ag0001300/Falb18Ag0022200	2
GO:0044273	BP	sulfur compound catabolic process	1/1075	44/24760	0.858405	1	0.851444	Falb16Ag0097800	1
GO:0051047	BP	positive regulation of secretion	1/1075	44/24760	0.858405	1	0.851444	Falb16Ag0042400	1
GO:1903532	BP	positive regulation of secretion by cell	1/1075	44/24760	0.858405	1	0.851444	Falb16Ag0042400	1
GO:0004521	MF	endoribonuclease activity	2/924	77/20979	0.858749	0.999951	0.690546	Falb02Ag0032500/Falb10Ag0084400	2
GO:0043085	BP	positive regulation of catalytic activity	16/1075	464/24760	0.858906	1	0.851444	Falb01Ag0072800/Falb02Ag0054600/Falb02Ag0054700/Falb02Ag0054800/Falb02Ag0054900/Falb04Ag0085800/Falb05Ag0035300/Falb09Ag0117400/Falb10Ag0066700/Falb10Ag0081900/Falb10Ag0094600/Falb13Ag0008100/Falb14Ag0031300/Falb16Ag0009600/Falb16Ag0113500/Falb17Ag0045200	16
GO:1902531	BP	regulation of intracellular signal transduction	9/1075	279/24760	0.859423	1	0.851444	Falb04Ag0088300/Falb04Ag0093600/Falb13Ag0008100/Falb15Ag0436300/Falb16Ag0009600/Falb16Ag0042400/Falb17Ag0097700/Falb17Ag0097800/Falb17Ag0097900	9
GO:0031669	BP	cellular response to nutrient levels	14/1075	413/24760	0.861631	1	0.851444	Falb01Ag0000300/Falb02Ag0150100/Falb04Ag0048200/Falb04Ag0048300/Falb05Ag0087600/Falb06Ag0112600/Falb08Ag0058300/Falb08Ag0070300/Falb11Ag0000200/Falb11Ag0104400/Falb15Ag0419100/Falb15Ag0436500/Falb17Ag0058100/Falb17Ag0089800	14
GO:0051094	BP	positive regulation of developmental process	14/1075	413/24760	0.861631	1	0.851444	Falb03Ag0081200/Falb06Ag0107800/Falb06Ag0107900/Falb08Ag0001500/Falb09Ag0063700/Falb09Ag0088700/Falb11Ag0012200/Falb11Ag0031300/Falb13Ag0102500/Falb13Ag0102600/Falb13Ag0133700/Falb16Ag0038400/Falb16Ag0038500/Falb16Ag0042400	14
GO:0009145	BP	purine nucleoside triphosphate biosynthetic process	4/1075	140/24760	0.862194	1	0.851444	Falb01Ag0171500/Falb06Ag0101100/Falb11Ag0076000/Falb17Ag0111000	4
GO:0009206	BP	purine ribonucleoside triphosphate biosynthetic process	4/1075	140/24760	0.862194	1	0.851444	Falb01Ag0171500/Falb06Ag0101100/Falb11Ag0076000/Falb17Ag0111000	4
GO:0070063	MF	RNA polymerase binding	1/924	44/20979	0.862481	0.999951	0.690546	Falb05Ag0046000	1
GO:0032993	CC	protein-DNA complex	3/1015	117/24793	0.862622	1	0.850361	Falb05Ag0095300/Falb06Ag0118900/Falb18Ag0037100	3
GO:0010232	BP	vascular transport	2/1075	79/24760	0.862863	1	0.851444	Falb04Ag0161500/Falb12Ag0104900	2
GO:0010233	BP	phloem transport	2/1075	79/24760	0.862863	1	0.851444	Falb04Ag0161500/Falb12Ag0104900	2
GO:0007265	BP	Ras protein signal transduction	1/1075	45/24760	0.864564	1	0.851444	Falb16Ag0042400	1
GO:0019432	BP	triglyceride biosynthetic process	1/1075	45/24760	0.864564	1	0.851444	Falb18Ag0141600	1
GO:0035987	BP	endodermal cell differentiation	1/1075	45/24760	0.864564	1	0.851444	Falb09Ag0063700	1
GO:0051307	BP	meiotic chromosome separation	1/1075	45/24760	0.864564	1	0.851444	Falb13Ag0011300	1
GO:0097502	BP	mannosylation	1/1075	45/24760	0.864564	1	0.851444	Falb10Ag0108000	1
GO:1903008	BP	organelle disassembly	1/1075	45/24760	0.864564	1	0.851444	Falb06Ag0018300	1
GO:0008652	BP	cellular amino acid biosynthetic process	9/1075	281/24760	0.864763	1	0.851444	Falb02Ag0089000/Falb03Ag0141100/Falb05Ag0087600/Falb10Ag0013000/Falb11Ag0104400/Falb15Ag0426900/Falb15Ag0427000/Falb17Ag0076600/Falb17Ag0099900	9
GO:0009411	BP	response to UV	8/1075	254/24760	0.865575	1	0.851444	Falb05Ag0032600/Falb07Ag0058200/Falb11Ag0001900/Falb11Ag0002000/Falb11Ag0002100/Falb11Ag0012200/Falb13Ag0102500/Falb13Ag0102600	8
GO:0009166	BP	nucleotide catabolic process	3/1075	111/24760	0.865664	1	0.851444	Falb06Ag0101100/Falb11Ag0076000/Falb17Ag0111000	3
GO:0045595	BP	regulation of cell differentiation	12/1075	362/24760	0.865809	1	0.851444	Falb01Ag0124900/Falb01Ag0183400/Falb02Ag0150100/Falb03Ag0081200/Falb08Ag0058300/Falb09Ag0063700/Falb11Ag0031300/Falb15Ag0468900/Falb15Ag0476500/Falb15Ag0476600/Falb16Ag0042400/Falb17Ag0121500	12
GO:0009706	CC	chloroplast inner membrane	2/1015	85/24793	0.867905	1	0.850361	Falb02Ag0111000/Falb08Ag0060900	2
GO:0019900	MF	kinase binding	7/924	224/20979	0.868268	0.999951	0.690546	Falb01Ag0012400/Falb02Ag0150100/Falb06Ag0073200/Falb12Ag0077900/Falb15Ag0007500/Falb15Ag0007600/Falb18Ag0191200	7
GO:0048598	BP	embryonic morphogenesis	5/1075	171/24760	0.868884	1	0.851444	Falb09Ag0063700/Falb13Ag0034300/Falb16Ag0042400/Falb16Ag0043000/Falb16Ag0077600	5
GO:0006576	BP	cellular biogenic amine metabolic process	3/1075	112/24760	0.86962	1	0.851444	Falb15Ag0426900/Falb15Ag0427000/Falb17Ag0099900	3
GO:0018205	BP	peptidyl-lysine modification	11/1075	337/24760	0.869796	1	0.851444	Falb01Ag0036800/Falb02Ag0091600/Falb05Ag0095300/Falb05Ag0142300/Falb07Ag0037600/Falb07Ag0037800/Falb07Ag0061900/Falb15Ag0436300/Falb17Ag0097700/Falb17Ag0097800/Falb17Ag0097900	11
GO:0009860	BP	pollen tube growth	9/1075	283/24760	0.869938	1	0.851444	Falb05Ag0033400/Falb11Ag0019600/Falb11Ag0019700/Falb11Ag0019800/Falb11Ag0020000/Falb11Ag0020100/Falb11Ag0020200/Falb11Ag0055100/Falb11Ag0166300	9
GO:0042127	BP	regulation of cell population proliferation	7/1075	228/24760	0.870157	1	0.851444	Falb01Ag0000100/Falb01Ag0000200/Falb01Ag0000400/Falb09Ag0063700/Falb13Ag0120400/Falb16Ag0049800/Falb16Ag0050000	7
GO:0044242	BP	cellular lipid catabolic process	7/1075	228/24760	0.870157	1	0.851444	Falb06Ag0083700/Falb08Ag0069000/Falb08Ag0089100/Falb12Ag0178700/Falb12Ag0192100/Falb13Ag0130100/Falb16Ag0025200	7
GO:0010029	BP	regulation of seed germination	6/1075	200/24760	0.870352	1	0.851444	Falb05Ag0033500/Falb06Ag0107800/Falb06Ag0107900/Falb13Ag0133700/Falb16Ag0038400/Falb16Ag0038500	6
GO:0032784	BP	regulation of DNA-templated transcription elongation	1/1075	46/24760	0.870455	1	0.851444	Falb05Ag0046000	1
GO:0008037	BP	cell recognition	1/1075	46/24760	0.870455	1	0.851444	Falb11Ag0085800	1
GO:0010044	BP	response to aluminum ion	1/1075	46/24760	0.870455	1	0.851444	Falb13Ag0042400	1
GO:0032878	BP	regulation of establishment or maintenance of cell polarity	1/1075	46/24760	0.870455	1	0.851444	Falb16Ag0042400	1
GO:0048639	BP	positive regulation of developmental growth	1/1075	46/24760	0.870455	1	0.851444	Falb09Ag0088700	1
GO:2000573	BP	positive regulation of DNA biosynthetic process	1/1075	46/24760	0.870455	1	0.851444	Falb11Ag0085800	1
[truncated: 554 more rows]

## Sheet: S9
Supplementary Table 9 GO enrichment analysis summary for contracted gene families.
GO ID	ONTOLOGY	Description	GeneRatio	BgRatio	pvalue	p.adjust	qvalue	geneID	Count
GO:0003013	BP	circulatory system process	26/330	140/24760	2.17879e-22	2.03499e-19	1.42424e-19	Falb01Ag0171200/Falb02Ag0043700/Falb02Ag0161700/Falb06Ag0121800/Falb09Ag0032500/Falb09Ag0033400/Falb09Ag0061500/Falb09Ag0061700/Falb12Ag0046000/Falb12Ag0081500/Falb13Ag0004200/Falb13Ag0004300/Falb13Ag0096900/Falb14Ag0103500/Falb14Ag0103600/Falb14Ag0104000/Falb14Ag0104100/Falb14Ag0104200/Falb14Ag0104300/Falb14Ag0104400/Falb14Ag0104500/Falb14Ag0104600/Falb18Ag0042400/Falb18Ag0166700/Falb18Ag0166800…	26
GO:1903224	BP	regulation of endodermal cell differentiation	16/330	41/24760	5.25504e-20	2.4541e-17	1.71757e-17	Falb02Ag0158400/Falb02Ag0158800/Falb02Ag0161400/Falb02Ag0161700/Falb06Ag0101000/Falb14Ag0067500/Falb14Ag0103500/Falb14Ag0103600/Falb14Ag0104000/Falb14Ag0104100/Falb14Ag0104200/Falb14Ag0104300/Falb14Ag0104400/Falb14Ag0104500/Falb14Ag0104600/Falb18Ag0042400	16
GO:0010470	BP	regulation of gastrulation	16/330	42/24760	8.38753e-20	2.61132e-17	1.8276e-17	Falb02Ag0158400/Falb02Ag0158800/Falb02Ag0161400/Falb02Ag0161700/Falb06Ag0101000/Falb14Ag0067500/Falb14Ag0103500/Falb14Ag0103600/Falb14Ag0104000/Falb14Ag0104100/Falb14Ag0104200/Falb14Ag0104300/Falb14Ag0104400/Falb14Ag0104500/Falb14Ag0104600/Falb18Ag0042400	16
GO:0035987	BP	endodermal cell differentiation	16/330	45/24760	3.14192e-19	7.33638e-17	5.13456e-17	Falb02Ag0158400/Falb02Ag0158800/Falb02Ag0161400/Falb02Ag0161700/Falb06Ag0101000/Falb14Ag0067500/Falb14Ag0103500/Falb14Ag0103600/Falb14Ag0104000/Falb14Ag0104100/Falb14Ag0104200/Falb14Ag0104300/Falb14Ag0104400/Falb14Ag0104500/Falb14Ag0104600/Falb18Ag0042400	16
GO:0090708	BP	specification of plant organ axis polarity	16/330	47/24760	7.13071e-19	1.33202e-16	9.32247e-17	Falb02Ag0158400/Falb02Ag0158800/Falb02Ag0161400/Falb02Ag0161700/Falb06Ag0101000/Falb14Ag0067500/Falb14Ag0103500/Falb14Ag0103600/Falb14Ag0104000/Falb14Ag0104100/Falb14Ag0104200/Falb14Ag0104300/Falb14Ag0104400/Falb14Ag0104500/Falb14Ag0104600/Falb18Ag0042400	16
GO:0001704	BP	formation of primary germ layer	16/330	49/24760	1.5505e-18	1.81021e-16	1.26692e-16	Falb02Ag0158400/Falb02Ag0158800/Falb02Ag0161400/Falb02Ag0161700/Falb06Ag0101000/Falb14Ag0067500/Falb14Ag0103500/Falb14Ag0103600/Falb14Ag0104000/Falb14Ag0104100/Falb14Ag0104200/Falb14Ag0104300/Falb14Ag0104400/Falb14Ag0104500/Falb14Ag0104600/Falb18Ag0042400	16
GO:0001706	BP	endoderm formation	16/330	49/24760	1.5505e-18	1.81021e-16	1.26692e-16	Falb02Ag0158400/Falb02Ag0158800/Falb02Ag0161400/Falb02Ag0161700/Falb06Ag0101000/Falb14Ag0067500/Falb14Ag0103500/Falb14Ag0103600/Falb14Ag0104000/Falb14Ag0104100/Falb14Ag0104200/Falb14Ag0104300/Falb14Ag0104400/Falb14Ag0104500/Falb14Ag0104600/Falb18Ag0042400	16
GO:0007492	BP	endoderm development	16/330	49/24760	1.5505e-18	1.81021e-16	1.26692e-16	Falb02Ag0158400/Falb02Ag0158800/Falb02Ag0161400/Falb02Ag0161700/Falb06Ag0101000/Falb14Ag0067500/Falb14Ag0103500/Falb14Ag0103600/Falb14Ag0104000/Falb14Ag0104100/Falb14Ag0104200/Falb14Ag0104300/Falb14Ag0104400/Falb14Ag0104500/Falb14Ag0104600/Falb18Ag0042400	16
GO:0048226	CC	Casparian strip	16/333	50/24793	2.54904e-18	2.60002e-16	2.22706e-16	Falb02Ag0158400/Falb02Ag0158800/Falb02Ag0161400/Falb02Ag0161700/Falb06Ag0101000/Falb14Ag0067500/Falb14Ag0103500/Falb14Ag0103600/Falb14Ag0104000/Falb14Ag0104100/Falb14Ag0104200/Falb14Ag0104300/Falb14Ag0104400/Falb14Ag0104500/Falb14Ag0104600/Falb18Ag0042400	16
GO:2000067	BP	regulation of root morphogenesis	16/330	51/24760	3.24362e-18	3.36616e-16	2.35589e-16	Falb02Ag0158400/Falb02Ag0158800/Falb02Ag0161400/Falb02Ag0161700/Falb06Ag0101000/Falb14Ag0067500/Falb14Ag0103500/Falb14Ag0103600/Falb14Ag0104000/Falb14Ag0104100/Falb14Ag0104200/Falb14Ag0104300/Falb14Ag0104400/Falb14Ag0104500/Falb14Ag0104600/Falb18Ag0042400	16
GO:0055075	BP	potassium ion homeostasis	19/330	87/24760	4.30057e-18	4.01673e-16	2.81122e-16	Falb02Ag0158400/Falb02Ag0158800/Falb02Ag0161400/Falb02Ag0161700/Falb06Ag0101000/Falb08Ag0074300/Falb13Ag0009900/Falb14Ag0067500/Falb14Ag0103500/Falb14Ag0103600/Falb14Ag0104000/Falb14Ag0104100/Falb14Ag0104200/Falb14Ag0104300/Falb14Ag0104400/Falb14Ag0104500/Falb14Ag0104600/Falb16Ag0011200/Falb18Ag0042400	19
GO:0003008	BP	system process	26/330	207/24760	5.89537e-18	5.0057e-16	3.50337e-16	Falb01Ag0171200/Falb02Ag0043700/Falb02Ag0161700/Falb06Ag0121800/Falb09Ag0032500/Falb09Ag0033400/Falb09Ag0061500/Falb09Ag0061700/Falb12Ag0046000/Falb12Ag0081500/Falb13Ag0004200/Falb13Ag0004300/Falb13Ag0096900/Falb14Ag0103500/Falb14Ag0103600/Falb14Ag0104000/Falb14Ag0104100/Falb14Ag0104200/Falb14Ag0104300/Falb14Ag0104400/Falb14Ag0104500/Falb14Ag0104600/Falb18Ag0042400/Falb18Ag0166700/Falb18Ag0166800…	26
GO:0042659	BP	regulation of cell fate specification	16/330	54/24760	9.19948e-18	7.16026e-16	5.01129e-16	Falb02Ag0158400/Falb02Ag0158800/Falb02Ag0161400/Falb02Ag0161700/Falb06Ag0101000/Falb14Ag0067500/Falb14Ag0103500/Falb14Ag0103600/Falb14Ag0104000/Falb14Ag0104100/Falb14Ag0104200/Falb14Ag0104300/Falb14Ag0104400/Falb14Ag0104500/Falb14Ag0104600/Falb18Ag0042400	16
GO:1905421	BP	regulation of plant organ morphogenesis	19/330	91/24760	1.06479e-17	7.65012e-16	5.35414e-16	Falb01Ag0076000/Falb02Ag0158400/Falb02Ag0158800/Falb02Ag0161400/Falb02Ag0161700/Falb06Ag0101000/Falb08Ag0060600/Falb14Ag0067500/Falb14Ag0103500/Falb14Ag0103600/Falb14Ag0104000/Falb14Ag0104100/Falb14Ag0104200/Falb14Ag0104300/Falb14Ag0104400/Falb14Ag0104500/Falb14Ag0104600/Falb17Ag0131100/Falb18Ag0042400	19
GO:0009531	CC	secondary cell wall	16/333	60/24793	6.86182e-17	3.49953e-15	2.99753e-15	Falb02Ag0158400/Falb02Ag0158800/Falb02Ag0161400/Falb02Ag0161700/Falb06Ag0101000/Falb14Ag0067500/Falb14Ag0103500/Falb14Ag0103600/Falb14Ag0104000/Falb14Ag0104100/Falb14Ag0104200/Falb14Ag0104300/Falb14Ag0104400/Falb14Ag0104500/Falb14Ag0104600/Falb18Ag0042400	16
GO:0055065	BP	metal ion homeostasis	33/330	408/24760	1.328e-16	8.85963e-15	6.20064e-15	Falb02Ag0043700/Falb02Ag0158400/Falb02Ag0158800/Falb02Ag0161400/Falb02Ag0161700/Falb06Ag0101000/Falb06Ag0121800/Falb08Ag0074300/Falb09Ag0032500/Falb09Ag0033400/Falb09Ag0061500/Falb09Ag0061700/Falb12Ag0046000/Falb12Ag0081500/Falb13Ag0004200/Falb13Ag0004300/Falb13Ag0009900/Falb14Ag0067500/Falb14Ag0103500/Falb14Ag0103600/Falb14Ag0104000/Falb14Ag0104100/Falb14Ag0104200/Falb14Ag0104300/Falb14Ag0104400…	33
GO:0007369	BP	gastrulation	16/330	64/24760	1.88931e-16	1.17641e-14	8.23341e-15	Falb02Ag0158400/Falb02Ag0158800/Falb02Ag0161400/Falb02Ag0161700/Falb06Ag0101000/Falb14Ag0067500/Falb14Ag0103500/Falb14Ag0103600/Falb14Ag0104000/Falb14Ag0104100/Falb14Ag0104200/Falb14Ag0104300/Falb14Ag0104400/Falb14Ag0104500/Falb14Ag0104600/Falb18Ag0042400	16
GO:0019233	BP	sensory perception of pain	13/330	34/24760	2.38646e-16	1.36051e-14	9.52187e-15	Falb01Ag0171200/Falb02Ag0043700/Falb06Ag0121800/Falb09Ag0032500/Falb09Ag0033400/Falb09Ag0061500/Falb09Ag0061700/Falb12Ag0081500/Falb13Ag0004200/Falb13Ag0004300/Falb18Ag0166700/Falb18Ag0166800/Falb18Ag0166900	13
GO:0030104	BP	water homeostasis	16/330	65/24760	2.4763e-16	1.36051e-14	9.52187e-15	Falb02Ag0158400/Falb02Ag0158800/Falb02Ag0161400/Falb02Ag0161700/Falb06Ag0101000/Falb14Ag0067500/Falb14Ag0103500/Falb14Ag0103600/Falb14Ag0104000/Falb14Ag0104100/Falb14Ag0104200/Falb14Ag0104300/Falb14Ag0104400/Falb14Ag0104500/Falb14Ag0104600/Falb18Ag0042400	16
GO:0010453	BP	regulation of cell fate commitment	16/330	68/24760	5.41673e-16	2.81068e-14	1.96713e-14	Falb02Ag0158400/Falb02Ag0158800/Falb02Ag0161400/Falb02Ag0161700/Falb06Ag0101000/Falb14Ag0067500/Falb14Ag0103500/Falb14Ag0103600/Falb14Ag0104000/Falb14Ag0104100/Falb14Ag0104200/Falb14Ag0104300/Falb14Ag0104400/Falb14Ag0104500/Falb14Ag0104600/Falb18Ag0042400	16
GO:0007600	BP	sensory perception	13/330	45/24760	1.64607e-14	8.09171e-13	5.6632e-13	Falb01Ag0171200/Falb02Ag0043700/Falb06Ag0121800/Falb09Ag0032500/Falb09Ag0033400/Falb09Ag0061500/Falb09Ag0061700/Falb12Ag0081500/Falb13Ag0004200/Falb13Ag0004300/Falb18Ag0166700/Falb18Ag0166800/Falb18Ag0166900	13
GO:0003018	BP	vascular process in circulatory system	16/330	89/24760	5.05543e-14	2.36088e-12	1.65233e-12	Falb02Ag0161700/Falb06Ag0121800/Falb12Ag0046000/Falb13Ag0004200/Falb13Ag0004300/Falb13Ag0096900/Falb14Ag0103500/Falb14Ag0103600/Falb14Ag0104000/Falb14Ag0104100/Falb14Ag0104200/Falb14Ag0104300/Falb14Ag0104400/Falb14Ag0104500/Falb14Ag0104600/Falb18Ag0042400	16
[truncated: 1,231 more rows]

## Sheet: S10
Supplementary Table 10 Structural and sequence annotations summary.
Variation Type	Count	Length_ref	Length_qry
Syntenic regions	18964	4591073155	4100596900
Inversions	281	93415879	93580880
Translocations	10617	522896668	521474740
Duplications (reference)	3549	2159896670	-
[truncated: 10 more rows]

[truncated: 15 more sheets: S11, S12, S13, S14, S15, S16, S17, S18, S19, S20, S21, S22, S23, S24, S25]
